# Supplementary material for: Systematic assessment of microRNAs associated with lung cancer and physical exercise
Source: Front Oncol. 2022 Aug 30;12:917667. doi: 10.3389/fonc.2022.917667 (PMC9468783; doi:10.3389/fonc.2022.917667)
Supplement: Supplementary file 1 [file DataSheet_1.xlsx]

## Sheet: Datasets information
Table S1. Information of LC miRNA datasets
Accession	Platform	LC	Normal	Total	Source
GSE53882	GPL18130	397	151	548	https://www.ncbi.nlm.nih.gov/geo/query/acc.cgi?acc=GSE53882
GSE15008	GPL8176	187	188	375	https://www.ncbi.nlm.nih.gov/geo/query/acc.cgi?acc=GSE15008
GSE36681	GPL8179	103	103	206	https://www.ncbi.nlm.nih.gov/geo/query/acc.cgi?acc=GSE36681
GSE102286	GPL23871	91	88	179	https://www.ncbi.nlm.nih.gov/geo/query/acc.cgi?acc=GSE102286
GSE48414	GPL16770	154	20	174	https://www.ncbi.nlm.nih.gov/geo/query/acc.cgi?acc=GSE48414
GSE74190	GPL19622	82	44	126	https://www.ncbi.nlm.nih.gov/geo/query/acc.cgi?acc=GSE74190
GSE72526	GPL20275	67	18	85	https://www.ncbi.nlm.nih.gov/geo/query/acc.cgi?acc=GSE72526
GSE16025	GPL5106	61	10	71	https://www.ncbi.nlm.nih.gov/geo/query/acc.cgi?acc=GSE16025
GSE19945	GPL9948	55	8	63	https://www.ncbi.nlm.nih.gov/geo/query/acc.cgi?acc=GSE19945
GSE63805	GPL18410	32	30	62	https://www.ncbi.nlm.nih.gov/geo/query/acc.cgi?acc=GSE63805
GSE25508	GPL7731	26	26	52	https://www.ncbi.nlm.nih.gov/geo/query/acc.cgi?acc=GSE25508
GSE169587	GPL25134	38	12	50	https://www.ncbi.nlm.nih.gov/geo/query/acc.cgi?acc=GSE169587
GSE47525	GPL17222	18	14	32	https://www.ncbi.nlm.nih.gov/geo/query/acc.cgi?acc=GSE47525
GSE27705	GPL11432	20	10	30	https://www.ncbi.nlm.nih.gov/geo/query/acc.cgi?acc=GSE27705
GSE29248	GPL8179	6	6	12	https://www.ncbi.nlm.nih.gov/geo/query/acc.cgi?acc=GSE29248
Table S2. Information of LC mRNA datasets
Accession	Platform	LC	Normal	Total	Source
GSE19804	GPL570	60	60	120	https://www.ncbi.nlm.nih.gov/geo/query/acc.cgi?acc=GSE19804
GSE32863	GPL6884	58	58	116	https://www.ncbi.nlm.nih.gov/geo/query/acc.cgi?acc=GSE32863
GSE43458	GPL6244	80	30	110	https://www.ncbi.nlm.nih.gov/geo/query/acc.cgi?acc=GSE43458
GSE10072	GPL96	58	49	107	https://www.ncbi.nlm.nih.gov/geo/query/acc.cgi?acc=GSE10072
GSE2088	GPL962	48	30	78	https://www.ncbi.nlm.nih.gov/geo/query/acc.cgi?acc=GSE2088
GSE101929	GPL570	32	34	66	https://www.ncbi.nlm.nih.gov/geo/query/acc.cgi?acc=GSE101929

## Sheet: miRNA target prediction
Table S3.Results of miRNA target genes prediction with ENCORI
modulated	miRNA	target	chromosome	PITA	RNA22	miRmap	microT	miRanda	PicTar	TargetScan
Down_regulated miRNA in LC	hsa-miR-126-3p	EFHD2	chr1	1	0	0	1	1	0	1
	hsa-miR-126-3p	DIP2C	chr10	1	0	0	1	0	1	1
	hsa-miR-126-3p	FBXO33	chr14	1	0	0	1	1	1	1
	hsa-miR-126-3p	SPRED1	chr15	1	0	0	1	0	1	1
	hsa-miR-126-3p	SLC7A5	chr16	1	0	0	1	0	1	1
	hsa-miR-126-3p	KANK2	chr19	1	0	1	1	1	0	1
	hsa-miR-126-3p	IRS1	chr2	1	0	0	1	0	1	1
	hsa-miR-126-3p	PLXNB2	chr22	1	0	0	1	1	0	1
	hsa-miR-126-3p	PLK2	chr5	1	0	0	1	0	1	1
	hsa-miR-126-3p	ZNF131	chr5	1	0	1	1	1	0	0
	hsa-miR-126-3p	TNFRSF10B	chr8	1	0	1	1	1	0	0
	hsa-miR-126-3p	ADAM9	chr8	1	0	1	0	1	1	1
	hsa-miR-30b-5p	NADK	chr1	1	0	0	1	1	0	1
	hsa-miR-30b-5p	CAMK2N1	chr1	1	0	0	1	1	0	1
	hsa-miR-30b-5p	USP48	chr1	1	0	0	1	1	0	1
	hsa-miR-30b-5p	FUCA1	chr1	1	0	0	1	1	0	1
	hsa-miR-30b-5p	IFNLR1	chr1	1	0	0	1	1	0	1
	hsa-miR-30b-5p	AUNIP	chr1	1	0	1	1	1	0	0
	hsa-miR-30b-5p	SLC6A9	chr1	1	0	0	1	1	1	1
	hsa-miR-30b-5p	DOCK7	chr1	1	0	0	1	1	0	1
	hsa-miR-30b-5p	LRRC40	chr1	1	0	0	1	1	0	1
	hsa-miR-30b-5p	TTLL7	chr1	1	0	1	1	1	0	1
	hsa-miR-30b-5p	SSX2IP	chr1	1	0	0	1	1	0	1
	hsa-miR-30b-5p	DDAH1	chr1	1	0	0	1	1	0	1
	hsa-miR-30b-5p	ZNF644	chr1	1	0	0	1	1	0	1
	hsa-miR-30b-5p	EVI5	chr1	1	0	0	1	1	0	1
	hsa-miR-30b-5p	EXTL2	chr1	1	0	1	1	1	0	0
	hsa-miR-30b-5p	EXTL2	chr1	1	0	1	1	1	0	1
	hsa-miR-30b-5p	VAV3	chr1	1	0	0	1	1	0	1
	hsa-miR-30b-5p	CREG1	chr1	1	0	1	1	1	0	0
	hsa-miR-30b-5p	CREG1	chr1	1	0	1	1	1	0	0
	hsa-miR-30b-5p	SCYL3	chr1	1	0	0	1	1	0	1
	hsa-miR-30b-5p	ABL2	chr1	1	0	0	1	0	1	1
	hsa-miR-30b-5p	EDEM3	chr1	1	0	1	1	1	0	1
	hsa-miR-30b-5p	EDEM3	chr1	1	0	1	1	1	0	1
	hsa-miR-30b-5p	DSTYK	chr1	1	0	1	1	1	0	0
	hsa-miR-30b-5p	DSTYK	chr1	1	0	1	1	1	0	1
	hsa-miR-30b-5p	NUCKS1	chr1	0	0	1	1	1	0	1
	hsa-miR-30b-5p	YOD1	chr1	1	0	0	1	1	0	1
	hsa-miR-30b-5p	PLXNA2	chr1	1	0	0	1	1	0	1
	hsa-miR-30b-5p	AIDA	chr1	1	0	1	1	0	0	1
	hsa-miR-30b-5p	IRF2BP2	chr1	1	0	0	1	1	1	1
	hsa-miR-30b-5p	ARID4B	chr1	1	0	0	1	1	1	1
	hsa-miR-30b-5p	ESPN	chr1	1	0	0	1	1	0	1
	hsa-miR-30b-5p	PIK3CD	chr1	1	0	0	1	1	0	1
	hsa-miR-30b-5p	SPEN	chr1	1	0	0	1	1	0	1
	hsa-miR-30b-5p	EPHB2	chr1	1	0	0	1	1	0	1
	hsa-miR-30b-5p	ARID1A	chr1	1	0	0	1	1	0	1
	hsa-miR-30b-5p	EPB41	chr1	1	0	0	1	1	0	1
	hsa-miR-30b-5p	KIAA1522	chr1	1	0	0	1	1	1	1
	hsa-miR-30b-5p	S100PBP	chr1	1	0	1	1	1	0	1
	hsa-miR-30b-5p	S100PBP	chr1	1	0	1	2	1	0	1
	hsa-miR-30b-5p	AGO1	chr1	1	0	0	1	1	0	1
	hsa-miR-30b-5p	AGO3	chr1	1	0	0	0	1	1	1
	hsa-miR-30b-5p	YBX1	chr1	1	0	0	1	1	1	1
	hsa-miR-30b-5p	RNF220	chr1	1	0	0	1	1	0	1
	hsa-miR-30b-5p	PGM1	chr1	1	0	0	1	1	0	1
	hsa-miR-30b-5p	CACHD1	chr1	1	0	0	1	1	0	1
	hsa-miR-30b-5p	RAVER2	chr1	1	0	1	1	1	0	0
	hsa-miR-30b-5p	RAVER2	chr1	1	0	1	1	1	0	1
	hsa-miR-30b-5p	CTH	chr1	1	0	1	1	1	0	1
	hsa-miR-30b-5p	LHX8	chr1	1	0	1	1	1	1	1
	hsa-miR-30b-5p	LRRC8D	chr1	1	0	0	1	1	1	1
	hsa-miR-30b-5p	CDC7	chr1	1	0	1	0	1	0	1
	hsa-miR-30b-5p	TMEM56	chr1	0	0	1	1	1	0	1
	hsa-miR-30b-5p	STRIP1	chr1	1	0	1	1	1	1	1
	hsa-miR-30b-5p	CAPZA1	chr1	1	0	0	1	1	0	1
	hsa-miR-30b-5p	MAGI3	chr1	1	0	0	1	1	0	1
	hsa-miR-30b-5p	PTGFRN	chr1	1	0	1	1	1	0	1
	hsa-miR-30b-5p	PTGFRN	chr1	1	0	1	2	2	0	1
	hsa-miR-30b-5p	MAN1A2	chr1	1	0	0	1	1	0	1
	hsa-miR-30b-5p	FAM46C	chr1	1	0	1	1	1	1	1
	hsa-miR-30b-5p	BCL9	chr1	1	0	0	1	1	0	1
	hsa-miR-30b-5p	BCL9	chr1	1	0	0	1	1	0	1
	hsa-miR-30b-5p	SNAPIN	chr1	1	0	0	1	1	0	1
	hsa-miR-30b-5p	EFNA3	chr1	1	0	0	1	1	0	1
	hsa-miR-30b-5p	KLHL20	chr1	1	0	1	1	1	0	1
	hsa-miR-30b-5p	KLHL20	chr1	1	0	1	1	1	0	1
	hsa-miR-30b-5p	CEP350	chr1	1	0	0	1	1	1	1
	hsa-miR-30b-5p	XPR1	chr1	1	0	0	1	1	0	1
	hsa-miR-30b-5p	RGL1	chr1	1	0	0	1	1	0	1
	hsa-miR-30b-5p	PRG4	chr1	1	0	1	1	1	0	0
	hsa-miR-30b-5p	NR5A2	chr1	1	0	0	1	1	0	1
	hsa-miR-30b-5p	SOX13	chr1	1	0	0	1	1	0	1
	hsa-miR-30b-5p	FLVCR1	chr1	0	0	1	1	1	0	1
	hsa-miR-30b-5p	KCTD3	chr1	1	0	0	1	1	0	1
	hsa-miR-30b-5p	HLX	chr1	1	0	0	1	1	0	1
	hsa-miR-30b-5p	MIA3	chr1	1	0	0	1	1	0	1
	hsa-miR-30b-5p	GALNT2	chr1	1	0	0	1	1	0	1
	hsa-miR-30b-5p	MAP3K21	chr1	1	0	0	1	1	0	1
	hsa-miR-30b-5p	ZBTB18	chr1	1	0	0	1	1	0	1
	hsa-miR-30b-5p	DESI2	chr1	1	0	0	2	1	0	1
	hsa-miR-30b-5p	DIP2C	chr10	0	0	0	1	1	1	1
	hsa-miR-30b-5p	BEND7	chr10	1	0	1	1	1	0	1
	hsa-miR-30b-5p	PIP4K2A	chr10	1	0	1	1	1	0	1
	hsa-miR-30b-5p	PIP4K2A	chr10	1	0	1	1	1	1	1
	hsa-miR-30b-5p	PIP4K2A	chr10	1	0	1	1	1	1	1
	hsa-miR-30b-5p	CUL2	chr10	1	0	0	1	1	1	1
	hsa-miR-30b-5p	2022-03-08	chr10	1	0	1	1	1	0	1
	hsa-miR-30b-5p	RTKN2	chr10	1	0	1	1	1	0	0
	hsa-miR-30b-5p	RTKN2	chr10	1	0	1	1	1	0	0
	hsa-miR-30b-5p	RTKN2	chr10	1	0	1	1	0	0	1
	hsa-miR-30b-5p	P4HA1	chr10	1	0	0	1	1	1	1
	hsa-miR-30b-5p	PPP3CB	chr10	1	0	0	1	1	0	1
	hsa-miR-30b-5p	DLG5	chr10	1	0	0	1	1	0	1
	hsa-miR-30b-5p	GLUD1	chr10	1	0	0	1	1	0	1
	hsa-miR-30b-5p	CPEB3	chr10	1	0	0	1	1	0	1
	hsa-miR-30b-5p	TLL2	chr10	1	0	1	1	1	0	1
	hsa-miR-30b-5p	TLL2	chr10	1	0	1	1	1	0	1
	hsa-miR-30b-5p	ERLIN1	chr10	1	0	0	1	1	0	1
	hsa-miR-30b-5p	C10orf76	chr10	1	0	0	1	1	0	1
	hsa-miR-30b-5p	ACTR1A	chr10	1	0	0	1	1	0	1
	hsa-miR-30b-5p	SH3PXD2A	chr10	1	0	1	1	1	0	1
	hsa-miR-30b-5p	SH3PXD2A	chr10	1	0	1	1	0	0	1
	hsa-miR-30b-5p	SEC61A2	chr10	1	0	0	1	1	0	1
	hsa-miR-30b-5p	SUV39H2	chr10	1	0	0	1	1	0	1
	hsa-miR-30b-5p	VIM	chr10	1	0	1	2	2	0	1
	hsa-miR-30b-5p	PDSS1	chr10	1	0	0	1	1	0	1
	hsa-miR-30b-5p	ARID5B	chr10	1	0	0	1	1	1	1
	hsa-miR-30b-5p	NRBF2	chr10	1	0	0	1	1	0	1
	hsa-miR-30b-5p	REEP3	chr10	1	0	1	1	1	0	1
	hsa-miR-30b-5p	REEP3	chr10	1	0	1	1	1	0	1
	hsa-miR-30b-5p	SIRT1	chr10	1	0	0	1	1	0	1
	hsa-miR-30b-5p	TET1	chr10	1	0	0	1	1	0	1
	hsa-miR-30b-5p	SLC29A3	chr10	1	0	0	1	1	0	1
	hsa-miR-30b-5p	DDIT4	chr10	1	0	0	1	1	0	1
	hsa-miR-30b-5p	MINPP1	chr10	1	0	0	1	1	0	1
	hsa-miR-30b-5p	PCGF5	chr10	1	0	1	1	1	0	1
	hsa-miR-30b-5p	PCGF5	chr10	1	0	1	1	1	0	0
	hsa-miR-30b-5p	TNKS2	chr10	1	0	1	1	1	0	0
	hsa-miR-30b-5p	SLF2	chr10	1	0	0	0	1	1	1
	hsa-miR-30b-5p	SHOC2	chr10	1	0	0	1	1	0	1
	hsa-miR-30b-5p	ADRA2A	chr10	1	0	0	1	1	0	1
	hsa-miR-30b-5p	ADRB1	chr10	1	0	0	0	1	1	1
	hsa-miR-30b-5p	FAM160B1	chr10	1	0	0	1	1	0	1
	hsa-miR-30b-5p	FAM160B1	chr10	1	0	0	1	1	1	1
	hsa-miR-30b-5p	GRK5	chr10	1	0	0	1	1	1	1
	hsa-miR-30b-5p	SEC23IP	chr10	1	0	0	1	1	0	1
	hsa-miR-30b-5p	CARS	chr11	1	0	0	1	1	1	1
	hsa-miR-30b-5p	PLEKHA7	chr11	1	0	0	1	1	0	1
	hsa-miR-30b-5p	FANCF	chr11	1	0	1	1	0	0	1
	hsa-miR-30b-5p	LIN7C	chr11	1	0	0	1	1	0	1
	hsa-miR-30b-5p	BDNF	chr11	1	0	0	0	1	1	1
	hsa-miR-30b-5p	CHST1	chr11	1	0	0	2	1	0	1
	hsa-miR-30b-5p	CHKA	chr11	1	0	0	0	1	1	1
	hsa-miR-30b-5p	PGM2L1	chr11	1	0	0	1	1	0	1
	hsa-miR-30b-5p	THAP12	chr11	1	0	0	1	1	0	1
	hsa-miR-30b-5p	PICALM	chr11	1	0	0	1	1	0	1
	hsa-miR-30b-5p	PPP2R1B	chr11	1	0	1	1	0	1	0
	hsa-miR-30b-5p	ALG9	chr11	1	0	0	1	1	0	1
	hsa-miR-30b-5p	SIK3	chr11	1	0	0	0	1	1	1
	hsa-miR-30b-5p	USP2	chr11	0	0	0	1	1	1	1
	hsa-miR-30b-5p	GTF2H1	chr11	1	0	0	1	1	0	1
	hsa-miR-30b-5p	CAT	chr11	1	0	0	1	1	0	1
	hsa-miR-30b-5p	SLC35C1	chr11	1	0	1	1	1	0	0
	hsa-miR-30b-5p	SLC35C1	chr11	1	0	1	1	1	0	0
	hsa-miR-30b-5p	DGKZ	chr11	1	0	0	1	1	0	1
	hsa-miR-30b-5p	OVOL1	chr11	1	0	0	1	1	0	1
	hsa-miR-30b-5p	PAAF1	chr11	1	0	0	1	1	0	1
	hsa-miR-30b-5p	CAPN5	chr11	1	0	0	1	1	0	1
	hsa-miR-30b-5p	EED	chr11	1	0	1	1	1	0	1
	hsa-miR-30b-5p	FUT4	chr11	1	0	0	1	1	0	1
	hsa-miR-30b-5p	AMOTL1	chr11	1	0	1	1	0	0	1
	hsa-miR-30b-5p	NCAM1	chr11	1	0	0	1	1	1	1
	hsa-miR-30b-5p	PAFAH1B2	chr11	0	0	1	2	2	0	1
	hsa-miR-30b-5p	PAFAH1B2	chr11	0	0	1	1	1	0	1
	hsa-miR-30b-5p	KMT2A	chr11	1	0	1	1	1	0	0
	hsa-miR-30b-5p	KMT2A	chr11	1	0	1	2	1	0	1
	hsa-miR-30b-5p	VPS26B	chr11	1	0	0	1	1	0	1
	hsa-miR-30b-5p	FBXL14	chr12	1	0	0	1	1	0	1
	hsa-miR-30b-5p	LRP6	chr12	1	0	0	1	1	1	1
	hsa-miR-30b-5p	ABCC9	chr12	1	0	0	1	1	0	1
	hsa-miR-30b-5p	KRAS	chr12	1	0	0	1	1	1	1
	hsa-miR-30b-5p	CPNE8	chr12	1	0	0	1	1	0	1
	hsa-miR-30b-5p	GXYLT1	chr12	1	0	0	1	1	0	1
	hsa-miR-30b-5p	YAF2	chr12	1	0	1	0	1	0	1
	hsa-miR-30b-5p	PRICKLE1	chr12	1	0	0	1	1	0	1
	hsa-miR-30b-5p	TWF1	chr12	1	0	1	1	1	0	0
	hsa-miR-30b-5p	TWF1	chr12	1	0	1	1	1	0	1
	hsa-miR-30b-5p	TWF1	chr12	1	0	1	1	1	0	1
	hsa-miR-30b-5p	SLC38A2	chr12	1	0	0	1	1	0	1
	hsa-miR-30b-5p	KMT2D	chr12	1	0	0	1	1	0	1
	hsa-miR-30b-5p	RHEBL1	chr12	1	0	0	1	1	0	1
	hsa-miR-30b-5p	LMBR1L	chr12	1	0	0	1	1	0	1
	hsa-miR-30b-5p	CSAD	chr12	1	0	0	1	1	0	1
	hsa-miR-30b-5p	RARG	chr12	1	0	0	1	1	0	1
	hsa-miR-30b-5p	RARG	chr12	1	0	0	1	1	0	1
	hsa-miR-30b-5p	ZBTB39	chr12	1	0	1	1	1	0	1
	hsa-miR-30b-5p	ZBTB39	chr12	1	0	1	1	0	0	1
	hsa-miR-30b-5p	ZFC3H1	chr12	1	0	0	1	1	0	1
	hsa-miR-30b-5p	E2F7	chr12	1	0	1	1	1	0	1
	hsa-miR-30b-5p	E2F7	chr12	1	0	1	2	1	0	1
	hsa-miR-30b-5p	E2F7	chr12	1	0	1	1	0	0	1
	hsa-miR-30b-5p	PAWR	chr12	1	0	0	1	1	0	1
	hsa-miR-30b-5p	PPP1R12A	chr12	1	0	0	1	1	1	1
	hsa-miR-30b-5p	ATP2B1	chr12	1	0	0	1	1	0	1
	hsa-miR-30b-5p	EEA1	chr12	1	0	1	1	1	0	1
	hsa-miR-30b-5p	EEA1	chr12	1	0	1	1	1	0	0
	hsa-miR-30b-5p	EEA1	chr12	1	0	1	1	1	0	0
	hsa-miR-30b-5p	FGD6	chr12	1	0	0	1	1	0	1
	hsa-miR-30b-5p	USP44	chr12	1	0	0	1	1	0	1
	hsa-miR-30b-5p	NFYB	chr12	1	0	0	1	1	0	1
	hsa-miR-30b-5p	SLC41A2	chr12	1	0	0	1	1	1	1
	hsa-miR-30b-5p	PPTC7	chr12	1	0	0	1	1	0	1
	hsa-miR-30b-5p	FAM109A	chr12	1	0	0	1	1	1	1
	hsa-miR-30b-5p	NAA25	chr12	1	0	0	1	1	0	1
	hsa-miR-30b-5p	CAMKK2	chr12	1	0	0	0	1	1	1
	hsa-miR-30b-5p	PITPNM2	chr12	1	0	0	1	1	0	1
	hsa-miR-30b-5p	STX2	chr12	1	0	0	1	1	0	1
	hsa-miR-30b-5p	NECAP1	chr12	1	0	0	1	1	0	1
	hsa-miR-30b-5p	NECAP1	chr12	1	0	0	1	1	0	1
	hsa-miR-30b-5p	PPHLN1	chr12	1	0	1	1	1	0	0
	hsa-miR-30b-5p	PPHLN1	chr12	1	0	1	1	1	0	0
	hsa-miR-30b-5p	LARP4	chr12	1	0	0	1	1	1	1
	hsa-miR-30b-5p	DIP2B	chr12	1	0	0	1	1	0	1
	hsa-miR-30b-5p	ATF1	chr12	1	0	0	1	1	0	1
	hsa-miR-30b-5p	SCN8A	chr12	1	0	0	0	1	1	1
	hsa-miR-30b-5p	USP15	chr12	1	0	0	1	1	0	1
	hsa-miR-30b-5p	CAND1	chr12	1	0	1	1	1	0	1
	hsa-miR-30b-5p	CAND1	chr12	0	0	1	1	1	0	1
	hsa-miR-30b-5p	RAP1B	chr12	1	0	0	1	1	0	1
	hsa-miR-30b-5p	CPSF6	chr12	1	0	0	1	1	0	1
	hsa-miR-30b-5p	TBC1D15	chr12	1	0	0	1	1	0	1
	hsa-miR-30b-5p	ZDHHC17	chr12	1	0	0	1	1	0	1
	hsa-miR-30b-5p	NAV3	chr12	1	0	1	1	0	0	1
	hsa-miR-30b-5p	METAP2	chr12	1	0	0	1	1	0	1
	hsa-miR-30b-5p	ANO4	chr12	1	0	0	1	1	0	1
	hsa-miR-30b-5p	TDG	chr12	1	0	0	1	1	0	1
	hsa-miR-30b-5p	ATP2A2	chr12	1	0	0	1	0	1	1
	hsa-miR-30b-5p	SH2B3	chr12	1	0	0	1	1	0	1
	hsa-miR-30b-5p	MLXIP	chr12	1	0	0	1	1	0	1
	hsa-miR-30b-5p	ZDHHC20	chr13	0	0	1	1	0	1	1
	hsa-miR-30b-5p	ZDHHC20	chr13	0	0	1	1	0	1	1
	hsa-miR-30b-5p	PROSER1	chr13	1	0	0	1	1	0	1
	hsa-miR-30b-5p	RUBCNL	chr13	1	0	0	1	1	0	1
	hsa-miR-30b-5p	RCBTB1	chr13	1	0	0	1	1	0	1
	hsa-miR-30b-5p	KPNA3	chr13	1	0	0	1	1	0	1
	hsa-miR-30b-5p	KPNA3	chr13	1	0	0	1	1	1	1
	hsa-miR-30b-5p	MZT1	chr13	1	0	0	1	1	0	1
	hsa-miR-30b-5p	MZT1	chr13	1	0	0	1	1	0	1
	hsa-miR-30b-5p	IRS2	chr13	1	0	0	1	1	1	1
	hsa-miR-30b-5p	POLR1D	chr13	1	0	0	1	1	0	1
	hsa-miR-30b-5p	PDS5B	chr13	1	0	0	1	1	0	1
	hsa-miR-30b-5p	FNDC3A	chr13	1	0	1	0	1	0	1
	hsa-miR-30b-5p	FNDC3A	chr13	1	0	1	1	1	0	1
	hsa-miR-30b-5p	SLAIN1	chr13	1	0	0	1	1	1	0
	hsa-miR-30b-5p	MBNL2	chr13	1	0	0	1	1	0	1
	hsa-miR-30b-5p	TFDP1	chr13	1	0	0	1	1	0	1
	hsa-miR-30b-5p	SNX6	chr14	1	0	0	1	1	0	1
	hsa-miR-30b-5p	CFL2	chr14	1	0	1	1	1	1	1
	hsa-miR-30b-5p	BAZ1A	chr14	1	0	0	1	1	0	1
	hsa-miR-30b-5p	SEC23A	chr14	1	0	1	1	1	0	1
	hsa-miR-30b-5p	SEC23A	chr14	1	0	1	1	1	0	0
	hsa-miR-30b-5p	SEC23A	chr14	1	0	1	1	1	0	0
	hsa-miR-30b-5p	KLHL28	chr14	1	0	0	0	1	1	1
	hsa-miR-30b-5p	KLHL28	chr14	1	0	0	0	1	1	1
	hsa-miR-30b-5p	SIX4	chr14	1	0	0	1	1	0	1
	hsa-miR-30b-5p	TRMT5	chr14	1	0	0	1	1	0	1
	hsa-miR-30b-5p	RAB15	chr14	1	0	1	1	1	1	1
	hsa-miR-30b-5p	ZFYVE26	chr14	1	0	0	0	1	1	1
	hsa-miR-30b-5p	ACTN1	chr14	1	0	0	1	1	1	1
	hsa-miR-30b-5p	PNMA1	chr14	1	0	1	1	1	0	0
	hsa-miR-30b-5p	PNMA1	chr14	1	0	1	1	1	0	0
	hsa-miR-30b-5p	BTBD7	chr14	1	0	0	1	1	0	1
	hsa-miR-30b-5p	ATG2B	chr14	1	0	1	1	1	0	0
	hsa-miR-30b-5p	BCL11B	chr14	1	0	1	1	1	0	1
	hsa-miR-30b-5p	BCL11B	chr14	1	0	1	1	0	0	1
	hsa-miR-30b-5p	BCL11B	chr14	1	0	1	1	1	0	0
	hsa-miR-30b-5p	JAG2	chr14	1	0	0	1	1	1	1
	hsa-miR-30b-5p	KHNYN	chr14	1	0	0	1	1	0	1
	hsa-miR-30b-5p	FOXG1	chr14	1	0	1	1	1	0	1
	hsa-miR-30b-5p	FOXG1	chr14	1	0	1	1	1	0	1
	hsa-miR-30b-5p	C14orf28	chr14	1	0	1	1	1	0	0
	hsa-miR-30b-5p	C14orf28	chr14	1	0	1	1	1	0	1
	hsa-miR-30b-5p	FBXO34	chr14	1	0	0	1	1	0	1
	hsa-miR-30b-5p	ARID4A	chr14	1	0	0	1	1	0	1
	hsa-miR-30b-5p	DACT1	chr14	1	0	0	1	1	0	1
	hsa-miR-30b-5p	JDP2	chr14	1	0	0	1	1	1	1
	hsa-miR-30b-5p	FLVCR2	chr14	1	0	1	1	1	0	0
	hsa-miR-30b-5p	FLVCR2	chr14	1	0	1	1	1	1	0
	hsa-miR-30b-5p	NRXN3	chr14	1	0	0	1	1	1	1
	hsa-miR-30b-5p	TTC8	chr14	1	0	1	1	1	0	0
	hsa-miR-30b-5p	GSKIP	chr14	1	0	1	1	1	0	1
	hsa-miR-30b-5p	GSKIP	chr14	1	0	1	1	1	0	0
	hsa-miR-30b-5p	CCNK	chr14	1	0	0	1	1	0	1
	hsa-miR-30b-5p	EML1	chr14	1	0	0	1	1	0	1
	hsa-miR-30b-5p	RCOR1	chr14	1	0	0	1	1	0	1
	hsa-miR-30b-5p	MARK3	chr14	1	0	0	1	1	1	1
	hsa-miR-30b-5p	AVEN	chr15	1	0	0	1	1	0	1
	hsa-miR-30b-5p	SLC12A6	chr15	1	0	0	0	1	1	1
	hsa-miR-30b-5p	ACTC1	chr15	1	0	0	1	1	0	1
	hsa-miR-30b-5p	ZNF770	chr15	1	0	0	1	1	0	1
	hsa-miR-30b-5p	MEIS2	chr15	1	0	0	1	1	1	1
	hsa-miR-30b-5p	TMEM87A	chr15	1	0	0	1	1	0	1
	hsa-miR-30b-5p	ZSCAN29	chr15	1	0	0	1	1	0	1
	hsa-miR-30b-5p	GATM	chr15	1	0	0	1	1	0	1
	hsa-miR-30b-5p	SLC30A4	chr15	1	0	0	1	1	0	1
	hsa-miR-30b-5p	TRPM7	chr15	1	0	1	1	1	0	1
	hsa-miR-30b-5p	MYO5A	chr15	1	0	0	1	1	1	1
	hsa-miR-30b-5p	FAM214A	chr15	1	0	0	1	1	0	1
	hsa-miR-30b-5p	NEDD4	chr15	1	0	1	1	1	0	1
	hsa-miR-30b-5p	NEDD4	chr15	1	0	1	1	1	1	1
	hsa-miR-30b-5p	NEDD4	chr15	1	0	1	1	1	1	1
	hsa-miR-30b-5p	NEDD4	chr15	1	0	1	1	1	0	0
	hsa-miR-30b-5p	RFX7	chr15	1	0	1	1	1	0	1
	hsa-miR-30b-5p	RFX7	chr15	1	0	1	1	1	0	1
	hsa-miR-30b-5p	RORA	chr15	0	0	1	1	0	1	1
	hsa-miR-30b-5p	RORA	chr15	0	0	1	1	0	1	1
	hsa-miR-30b-5p	PARP16	chr15	1	0	0	1	1	0	1
	hsa-miR-30b-5p	STOML1	chr15	1	0	0	1	1	0	1
	hsa-miR-30b-5p	EDC3	chr15	1	0	0	1	0	1	1
	hsa-miR-30b-5p	EDC3	chr15	1	0	0	1	1	1	1
	hsa-miR-30b-5p	TBC1D2B	chr15	1	0	0	1	1	0	1
	hsa-miR-30b-5p	MEX3B	chr15	1	0	1	1	1	0	1
	hsa-miR-30b-5p	MEX3B	chr15	1	0	1	1	1	0	1
	hsa-miR-30b-5p	BNC1	chr15	1	0	0	1	1	0	1
	hsa-miR-30b-5p	MKRN3	chr15	1	0	1	0	1	1	1
	hsa-miR-30b-5p	BAHD1	chr15	1	0	0	1	1	1	1
	hsa-miR-30b-5p	DLL4	chr15	1	0	0	1	1	0	1
	hsa-miR-30b-5p	SEMA6D	chr15	1	0	0	1	1	1	1
	hsa-miR-30b-5p	AP4E1	chr15	1	0	1	1	1	0	1
	hsa-miR-30b-5p	FAM81A	chr15	1	0	1	1	1	0	1
	hsa-miR-30b-5p	FAM81A	chr15	1	0	1	1	1	0	1
	hsa-miR-30b-5p	PLEKHO2	chr15	1	0	0	1	1	0	1
	hsa-miR-30b-5p	RAB11A	chr15	1	0	1	1	1	0	1
	hsa-miR-30b-5p	GLCE	chr15	1	0	1	1	1	0	1
	hsa-miR-30b-5p	GLCE	chr15	1	0	1	1	1	0	1
	hsa-miR-30b-5p	SNX33	chr15	1	0	0	1	1	0	1
	hsa-miR-30b-5p	PGP	chr16	1	0	0	0	1	1	1
	hsa-miR-30b-5p	ZNF200	chr16	1	0	1	1	1	0	1
	hsa-miR-30b-5p	NAGPA	chr16	1	0	0	1	1	0	1
	hsa-miR-30b-5p	SOCS1	chr16	1	0	0	1	1	0	1
	hsa-miR-30b-5p	DCUN1D3	chr16	1	0	0	1	1	0	1
	hsa-miR-30b-5p	TBC1D10B	chr16	1	0	0	1	1	0	1
	hsa-miR-30b-5p	C16orf87	chr16	1	0	0	1	1	0	1
	hsa-miR-30b-5p	SLC38A7	chr16	1	0	0	1	1	0	1
	hsa-miR-30b-5p	ZCCHC14	chr16	1	0	0	1	1	0	1
	hsa-miR-30b-5p	UBE2I	chr16	1	0	0	1	1	1	1
	hsa-miR-30b-5p	FAHD1	chr16	1	0	1	1	1	0	0
	hsa-miR-30b-5p	SYNGR3	chr16	1	0	1	1	1	1	1
	hsa-miR-30b-5p	KCTD5	chr16	1	0	0	1	1	1	1
	hsa-miR-30b-5p	UBN1	chr16	1	0	0	1	1	1	1
	hsa-miR-30b-5p	ANKS4B	chr16	1	0	0	1	1	0	1
	hsa-miR-30b-5p	TNRC6A	chr16	1	0	1	1	1	0	1
	hsa-miR-30b-5p	TNRC6A	chr16	1	0	1	1	1	0	1
	hsa-miR-30b-5p	TNRC6A	chr16	1	0	1	1	1	0	1
	hsa-miR-30b-5p	TNRC6A	chr16	1	0	1	1	1	0	1
	hsa-miR-30b-5p	SBK1	chr16	1	0	0	1	1	0	1
	hsa-miR-30b-5p	PRRT2	chr16	1	0	0	1	1	0	1
	hsa-miR-30b-5p	PAPD5	chr16	1	0	0	1	1	0	1
	hsa-miR-30b-5p	CHD9	chr16	1	0	1	1	0	0	1
	hsa-miR-30b-5p	PDP2	chr16	1	0	1	1	0	0	1
	hsa-miR-30b-5p	CBFB	chr16	1	0	0	1	1	0	1
	hsa-miR-30b-5p	NFAT5	chr16	1	0	1	1	1	1	1
	hsa-miR-30b-5p	NFAT5	chr16	1	0	1	1	0	1	1
	hsa-miR-30b-5p	NFAT5	chr16	1	0	1	1	0	1	1
	hsa-miR-30b-5p	CALB2	chr16	1	0	1	2	1	0	1
	hsa-miR-30b-5p	ZNRF1	chr16	1	0	1	1	1	0	1
	hsa-miR-30b-5p	ZNRF1	chr16	1	0	1	1	1	0	1
	hsa-miR-30b-5p	ZFP1	chr16	1	0	1	1	1	0	0
	hsa-miR-30b-5p	ZFP1	chr16	1	0	1	1	1	0	0
	hsa-miR-30b-5p	CDH13	chr16	1	0	0	1	0	1	1
	hsa-miR-30b-5p	MNT	chr17	1	0	0	1	1	0	1
	hsa-miR-30b-5p	UBE2G1	chr17	1	0	0	1	1	0	1
	hsa-miR-30b-5p	AKAP10	chr17	1	0	1	1	1	0	1
	hsa-miR-30b-5p	USP22	chr17	1	0	1	1	1	0	1
	hsa-miR-30b-5p	USP22	chr17	1	0	1	1	1	0	0
	hsa-miR-30b-5p	NUFIP2	chr17	1	0	0	1	1	0	1
	hsa-miR-30b-5p	SSH2	chr17	1	0	0	1	1	0	1
	hsa-miR-30b-5p	PIP4K2B	chr17	1	0	0	1	1	1	1
	hsa-miR-30b-5p	FBXL20	chr17	1	0	0	1	1	1	1
	hsa-miR-30b-5p	BECN1	chr17	1	0	0	1	1	0	1
	hsa-miR-30b-5p	VAT1	chr17	1	0	0	1	1	1	1
	hsa-miR-30b-5p	CCDC43	chr17	1	0	0	0	1	1	1
	hsa-miR-30b-5p	HOXB8	chr17	1	0	1	1	0	0	1
	hsa-miR-30b-5p	SPAG9	chr17	1	0	1	1	1	0	0
	hsa-miR-30b-5p	MMD	chr17	1	0	0	1	1	0	1
	hsa-miR-30b-5p	CYB561	chr17	1	0	0	1	1	0	1
	hsa-miR-30b-5p	SMARCD2	chr17	1	0	0	1	1	0	1
	hsa-miR-30b-5p	GNA13	chr17	1	0	0	1	0	1	1
	hsa-miR-30b-5p	GNA13	chr17	1	0	0	1	0	1	1
	hsa-miR-30b-5p	HELZ	chr17	1	0	0	1	1	0	1
	hsa-miR-30b-5p	FAM104A	chr17	1	0	0	1	1	0	1
	hsa-miR-30b-5p	SOCS3	chr17	1	0	1	1	1	0	1
	hsa-miR-30b-5p	TEPSIN	chr17	1	0	0	1	1	0	1
	hsa-miR-30b-5p	MAFG	chr17	1	0	0	1	0	1	1
	hsa-miR-30b-5p	NDEL1	chr17	1	0	0	1	1	0	1
	hsa-miR-30b-5p	TVP23B	chr17	1	0	0	1	1	0	1
	hsa-miR-30b-5p	KSR1	chr17	1	0	0	1	1	0	1
	hsa-miR-30b-5p	AC015688.5	chr17	1	0	0	1	1	0	1
	hsa-miR-30b-5p	TAOK1	chr17	1	0	1	1	1	0	1
	hsa-miR-30b-5p	TAOK1	chr17	1	0	1	1	1	0	1
	hsa-miR-30b-5p	NF1	chr17	1	0	1	0	1	0	1
	hsa-miR-30b-5p	CDK12	chr17	1	0	1	1	1	0	1
	hsa-miR-30b-5p	ITGB3	chr17	1	0	0	1	1	0	1
	hsa-miR-30b-5p	YPEL2	chr17	1	0	0	1	1	0	1
	hsa-miR-30b-5p	DHX40	chr17	1	0	0	1	1	0	1
	hsa-miR-30b-5p	SOX9	chr17	1	0	0	1	1	0	1
	hsa-miR-30b-5p	CBX2	chr17	1	0	0	1	1	0	1
	hsa-miR-30b-5p	ESCO1	chr18	1	0	0	1	1	0	1
	hsa-miR-30b-5p	ZNF521	chr18	1	0	1	1	1	0	1
	hsa-miR-30b-5p	B4GALT6	chr18	1	0	0	1	1	0	1
	hsa-miR-30b-5p	RPRD1A	chr18	1	0	1	1	1	0	0
	hsa-miR-30b-5p	RPRD1A	chr18	1	0	1	1	1	0	1
	hsa-miR-30b-5p	EPG5	chr18	1	0	0	1	1	0	1
	hsa-miR-30b-5p	ATP8B1	chr18	1	0	1	1	1	0	1
	hsa-miR-30b-5p	USP14	chr18	1	0	1	1	1	0	0
	hsa-miR-30b-5p	USP14	chr18	1	0	1	1	1	0	0
	hsa-miR-30b-5p	VAPA	chr18	1	0	0	1	1	0	1
	hsa-miR-30b-5p	GATA6	chr18	1	0	0	1	1	0	1
	hsa-miR-30b-5p	RIOK3	chr18	1	0	0	1	1	0	1
	hsa-miR-30b-5p	GALNT1	chr18	1	0	0	1	1	0	1
	hsa-miR-30b-5p	RNF165	chr18	1	0	0	1	1	0	1
	hsa-miR-30b-5p	RNF165	chr18	1	0	0	1	1	0	1
	hsa-miR-30b-5p	WDR7	chr18	1	0	1	2	2	0	1
	hsa-miR-30b-5p	WDR7	chr18	1	0	1	1	1	0	0
	hsa-miR-30b-5p	NEDD4L	chr18	1	0	0	1	1	1	1
	hsa-miR-30b-5p	ZCCHC2	chr18	1	0	1	0	1	0	1
	hsa-miR-30b-5p	ZCCHC2	chr18	1	0	1	0	1	0	1
	hsa-miR-30b-5p	MIER2	chr19	1	0	0	1	1	0	1
	hsa-miR-30b-5p	ZBTB7A	chr19	1	0	0	1	1	0	1
	hsa-miR-30b-5p	RFX2	chr19	1	0	0	1	1	0	1
	hsa-miR-30b-5p	GPR108	chr19	1	0	0	1	1	0	1
	hsa-miR-30b-5p	ELL	chr19	1	0	0	1	1	0	1
	hsa-miR-30b-5p	C19orf12	chr19	1	0	1	1	1	0	0
	hsa-miR-30b-5p	CEACAM1	chr19	1	0	0	1	1	0	1
	hsa-miR-30b-5p	ARID3A	chr19	1	0	0	1	1	0	1
	hsa-miR-30b-5p	IER2	chr19	1	0	0	1	1	0	1
	hsa-miR-30b-5p	RAB8A	chr19	1	0	0	1	1	0	1
	hsa-miR-30b-5p	MAST3	chr19	1	0	0	1	1	0	1
	hsa-miR-30b-5p	PIK3R2	chr19	1	0	0	0	1	1	1
	hsa-miR-30b-5p	AC007192.1	chr19	1	0	0	0	1	1	1
	hsa-miR-30b-5p	KXD1	chr19	1	0	0	1	1	0	1
	hsa-miR-30b-5p	ZNF507	chr19	1	0	0	1	1	0	1
	hsa-miR-30b-5p	DPY19L3	chr19	1	0	0	1	1	0	1
	hsa-miR-30b-5p	KIAA0355	chr19	1	0	0	1	1	0	1
	hsa-miR-30b-5p	MIA-RAB4B	chr19	1	0	0	1	1	0	1
	hsa-miR-30b-5p	CCDC97	chr19	1	0	1	1	1	0	1
	hsa-miR-30b-5p	CCDC97	chr19	1	0	1	1	1	0	0
	hsa-miR-30b-5p	AP2A1	chr19	1	0	0	1	1	1	1
	hsa-miR-30b-5p	FAM49A	chr2	1	0	0	1	1	0	1
	hsa-miR-30b-5p	ATAD2B	chr2	1	0	0	1	1	0	1
	hsa-miR-30b-5p	ATAD2B	chr2	1	0	0	1	1	0	1
	hsa-miR-30b-5p	DNMT3A	chr2	1	0	0	1	1	0	1
	hsa-miR-30b-5p	SRSF7	chr2	1	0	1	1	1	0	1
	hsa-miR-30b-5p	ASB3	chr2	1	0	0	0	1	1	1
	hsa-miR-30b-5p	GPR75-ASB3	chr2	1	0	0	0	1	1	1
	hsa-miR-30b-5p	XPO1	chr2	1	0	0	1	1	0	1
	hsa-miR-30b-5p	XPO1	chr2	1	0	0	1	1	0	1
	hsa-miR-30b-5p	PELI1	chr2	1	0	0	1	1	0	1
	hsa-miR-30b-5p	PPP3R1	chr2	1	0	0	1	1	0	1
	hsa-miR-30b-5p	TIA1	chr2	1	0	0	1	1	0	1
	hsa-miR-30b-5p	REEP1	chr2	1	0	0	1	1	0	1
	hsa-miR-30b-5p	REV1	chr2	1	0	0	1	1	1	1
	hsa-miR-30b-5p	AFF3	chr2	1	0	1	1	1	0	1
	hsa-miR-30b-5p	AFF3	chr2	1	0	1	1	1	0	0
	hsa-miR-30b-5p	MAP3K2	chr2	0	0	1	1	0	1	1
	hsa-miR-30b-5p	NR4A2	chr2	1	0	0	1	1	0	1
	hsa-miR-30b-5p	ACVR1	chr2	1	0	0	1	1	0	1
	hsa-miR-30b-5p	BAZ2B	chr2	1	0	0	1	1	0	1
	hsa-miR-30b-5p	FAP	chr2	1	0	1	1	1	0	1
	hsa-miR-30b-5p	FIGN	chr2	1	0	0	1	1	0	1
	hsa-miR-30b-5p	GALNT3	chr2	1	0	0	1	1	1	1
	hsa-miR-30b-5p	SCN9A	chr2	1	0	1	0	1	0	1
	hsa-miR-30b-5p	STK39	chr2	1	0	0	1	1	0	1
	hsa-miR-30b-5p	WIPF1	chr2	1	0	1	1	1	0	1
	hsa-miR-30b-5p	FRZB	chr2	1	0	0	1	1	0	1
	hsa-miR-30b-5p	SATB2	chr2	1	0	0	0	1	1	1
	hsa-miR-30b-5p	PPIL3	chr2	1	0	1	1	1	0	1
	hsa-miR-30b-5p	ORC2	chr2	1	0	0	1	1	0	1
	hsa-miR-30b-5p	RAPH1	chr2	1	0	0	1	1	0	1
	hsa-miR-30b-5p	IDH1	chr2	1	0	1	1	1	0	1
	hsa-miR-30b-5p	IDH1	chr2	1	0	1	1	1	0	1
	hsa-miR-30b-5p	IKZF2	chr2	1	0	1	1	0	0	1
	hsa-miR-30b-5p	USP37	chr2	1	0	1	1	1	0	1
	hsa-miR-30b-5p	USP37	chr2	1	0	1	1	1	0	1
	hsa-miR-30b-5p	USP37	chr2	1	0	1	1	1	0	1
	hsa-miR-30b-5p	PAX3	chr2	1	0	1	1	1	1	1
	hsa-miR-30b-5p	IRS1	chr2	1	0	0	1	1	0	1
	hsa-miR-30b-5p	PER2	chr2	1	0	1	1	1	0	1
	hsa-miR-30b-5p	PER2	chr2	1	0	1	1	1	0	0
	hsa-miR-30b-5p	KLF11	chr2	1	0	0	0	1	1	1
	hsa-miR-30b-5p	RHOB	chr2	1	0	0	1	1	0	1
	hsa-miR-30b-5p	NRBP1	chr2	1	0	0	1	1	0	1
	hsa-miR-30b-5p	YPEL5	chr2	1	0	0	1	1	1	1
	hsa-miR-30b-5p	LCLAT1	chr2	1	0	1	1	1	0	0
	hsa-miR-30b-5p	LCLAT1	chr2	1	0	1	1	1	0	1
	hsa-miR-30b-5p	BIRC6	chr2	1	0	0	1	1	0	1
	hsa-miR-30b-5p	RASGRP3	chr2	1	0	0	1	1	0	1
	hsa-miR-30b-5p	EML4	chr2	1	0	0	1	1	1	1
	hsa-miR-30b-5p	FOXN2	chr2	1	0	0	1	0	1	1
	hsa-miR-30b-5p	MAT2A	chr2	1	0	0	1	1	1	1
	hsa-miR-30b-5p	KDM3A	chr2	1	0	0	1	1	1	1
	hsa-miR-30b-5p	MAP4K4	chr2	1	0	0	1	1	1	1
	hsa-miR-30b-5p	FLJ20373	chr2	1	0	0	1	1	1	1
	hsa-miR-30b-5p	NCK2	chr2	1	0	0	1	1	1	0
	hsa-miR-30b-5p	BCL2L11	chr2	1	0	0	1	1	1	1
	hsa-miR-30b-5p	EPB41L5	chr2	1	0	0	1	1	0	1
	hsa-miR-30b-5p	CCNT2	chr2	1	0	0	1	1	0	1
	hsa-miR-30b-5p	CCNT2	chr2	1	0	0	1	1	0	1
	hsa-miR-30b-5p	R3HDM1	chr2	1	0	1	1	1	0	1
	hsa-miR-30b-5p	ARL6IP6	chr2	1	0	0	1	1	0	1
	hsa-miR-30b-5p	KCNJ3	chr2	1	0	0	1	1	0	1
	hsa-miR-30b-5p	TANK	chr2	1	0	0	1	1	0	1
	hsa-miR-30b-5p	SCN2A	chr2	1	0	1	1	1	0	1
	hsa-miR-30b-5p	CERS6	chr2	1	0	0	1	1	0	1
	hsa-miR-30b-5p	ITGA6	chr2	1	0	0	1	1	0	1
	hsa-miR-30b-5p	RAPGEF4	chr2	1	0	0	2	1	0	1
	hsa-miR-30b-5p	CDCA7	chr2	1	0	0	1	1	0	1
	hsa-miR-30b-5p	ITGA4	chr2	1	0	0	1	1	0	1
	hsa-miR-30b-5p	MFSD6	chr2	1	0	0	1	1	0	1
	hsa-miR-30b-5p	SLC39A10	chr2	1	0	0	1	1	1	0
	hsa-miR-30b-5p	PNKD	chr2	1	0	0	1	1	0	1
	hsa-miR-30b-5p	COPS7B	chr2	1	0	0	0	1	1	1
	hsa-miR-30b-5p	GIGYF2	chr2	1	0	0	1	1	1	1
	hsa-miR-30b-5p	UBE2F	chr2	1	0	0	1	1	1	1
	hsa-miR-30b-5p	GPCPD1	chr20	1	0	0	1	1	0	1
	hsa-miR-30b-5p	TASP1	chr20	1	0	0	1	1	0	1
	hsa-miR-30b-5p	KIF16B	chr20	1	0	0	1	1	0	1
	hsa-miR-30b-5p	PLAGL2	chr20	1	0	0	1	1	0	1
	hsa-miR-30b-5p	PLAGL2	chr20	1	0	0	1	1	0	1
	hsa-miR-30b-5p	RBM12	chr20	1	0	0	1	1	0	1
	hsa-miR-30b-5p	ZMYND8	chr20	1	0	1	1	1	1	1
	hsa-miR-30b-5p	SALL4	chr20	1	0	0	1	1	0	1
	hsa-miR-30b-5p	CYP24A1	chr20	1	0	0	1	1	0	1
	hsa-miR-30b-5p	GMEB2	chr20	1	0	0	1	1	1	1
	hsa-miR-30b-5p	SOX12	chr20	1	0	0	1	1	0	1
	hsa-miR-30b-5p	STK35	chr20	1	0	0	2	1	0	1
	hsa-miR-30b-5p	ATRN	chr20	1	0	0	1	1	0	1
	hsa-miR-30b-5p	DLGAP4	chr20	1	0	0	1	1	0	1
	hsa-miR-30b-5p	MYBL2	chr20	1	0	0	1	1	0	1
	hsa-miR-30b-5p	EYA2	chr20	1	0	0	1	1	0	1
	hsa-miR-30b-5p	SLC9A8	chr20	1	0	0	1	1	1	1
	hsa-miR-30b-5p	SNAI1	chr20	1	0	0	1	1	1	1
	hsa-miR-30b-5p	FAM210B	chr20	1	0	0	1	1	0	1
	hsa-miR-30b-5p	STX16	chr20	1	0	1	1	0	0	1
	hsa-miR-30b-5p	STX16	chr20	1	0	1	1	1	0	0
	hsa-miR-30b-5p	COL9A3	chr20	1	0	0	1	1	0	1
	hsa-miR-30b-5p	PCMTD2	chr20	1	0	1	1	1	0	0
	hsa-miR-30b-5p	PCMTD2	chr20	1	0	1	1	1	0	0
	hsa-miR-30b-5p	PCMTD2	chr20	1	0	1	1	1	0	0
	hsa-miR-30b-5p	NRIP1	chr21	1	0	0	1	1	1	1
	hsa-miR-30b-5p	NRIP1	chr21	1	0	0	1	1	1	0
	hsa-miR-30b-5p	C21orf91	chr21	1	0	0	1	1	0	1
	hsa-miR-30b-5p	CYYR1	chr21	1	0	0	1	1	0	1
	hsa-miR-30b-5p	RUNX1	chr21	1	0	0	1	1	0	1
	hsa-miR-30b-5p	RUNX1	chr21	1	0	0	1	1	1	1
	hsa-miR-30b-5p	ERG	chr21	1	0	0	1	1	1	1
	hsa-miR-30b-5p	BRWD1	chr21	1	0	1	1	1	0	1
	hsa-miR-30b-5p	BRWD1	chr21	1	0	1	1	0	0	1
	hsa-miR-30b-5p	BRWD1	chr21	1	0	1	1	1	0	1
	hsa-miR-30b-5p	BACH1	chr21	1	0	1	1	0	0	1
	hsa-miR-30b-5p	IFNAR2	chr21	1	0	0	1	1	0	1
	hsa-miR-30b-5p	TMEM121B	chr22	1	0	0	1	1	0	1
	hsa-miR-30b-5p	RTN4R	chr22	1	0	0	1	1	0	1
	hsa-miR-30b-5p	ZNF280B	chr22	1	0	0	1	1	0	1
	hsa-miR-30b-5p	HPS4	chr22	1	0	0	1	1	0	1
	hsa-miR-30b-5p	PITPNB	chr22	1	0	1	1	1	0	0
	hsa-miR-30b-5p	AP1B1	chr22	1	0	1	1	1	0	1
	hsa-miR-30b-5p	RTCB	chr22	1	0	0	1	1	0	1
	hsa-miR-30b-5p	LARGE1	chr22	1	0	0	1	1	1	1
	hsa-miR-30b-5p	JOSD1	chr22	1	0	0	1	1	0	1
	hsa-miR-30b-5p	BRD1	chr22	1	0	0	1	1	0	1
	hsa-miR-30b-5p	CECR2	chr22	1	0	0	1	1	0	1
	hsa-miR-30b-5p	HIC2	chr22	1	0	0	2	1	0	1
	hsa-miR-30b-5p	CCDC117	chr22	1	0	1	1	1	0	0
	hsa-miR-30b-5p	CCDC117	chr22	1	0	1	1	1	0	1
	hsa-miR-30b-5p	TIMP3	chr22	1	0	0	1	1	0	1
	hsa-miR-30b-5p	FAM83F	chr22	1	0	0	1	1	0	1
	hsa-miR-30b-5p	TNRC6B	chr22	1	0	0	1	0	1	1
	hsa-miR-30b-5p	TNRC6B	chr22	1	0	0	1	0	1	1
	hsa-miR-30b-5p	SEPT3	chr22	1	0	0	1	1	0	1
	hsa-miR-30b-5p	ATP2B2	chr3	1	0	0	1	1	1	1
	hsa-miR-30b-5p	SLC4A7	chr3	1	0	0	1	1	0	1
	hsa-miR-30b-5p	FYCO1	chr3	1	0	1	1	1	0	0
	hsa-miR-30b-5p	FYCO1	chr3	1	0	1	1	1	1	1
	hsa-miR-30b-5p	CELSR3	chr3	1	0	1	1	1	0	1
	hsa-miR-30b-5p	CELSR3	chr3	1	0	1	2	1	0	1
	hsa-miR-30b-5p	CELSR3	chr3	1	0	1	1	1	0	1
	hsa-miR-30b-5p	CELSR3	chr3	1	0	1	1	1	0	1
	hsa-miR-30b-5p	CELSR3	chr3	1	0	1	1	1	0	1
	hsa-miR-30b-5p	WDR82	chr3	1	0	0	1	1	0	1
	hsa-miR-30b-5p	WDR82	chr3	1	0	0	1	1	0	1
	hsa-miR-30b-5p	PBRM1	chr3	1	0	1	1	0	1	1
	hsa-miR-30b-5p	PBRM1	chr3	1	0	1	1	0	1	1
	hsa-miR-30b-5p	NEK4	chr3	1	0	0	1	1	1	0
	hsa-miR-30b-5p	CADPS	chr3	1	0	0	0	1	1	1
	hsa-miR-30b-5p	ABI3BP	chr3	1	0	1	1	1	0	1
	hsa-miR-30b-5p	ZBTB11	chr3	1	0	1	1	1	0	1
	hsa-miR-30b-5p	CBLB	chr3	1	0	0	1	1	0	1
	hsa-miR-30b-5p	GCSAM	chr3	1	0	1	1	1	0	0
	hsa-miR-30b-5p	GCSAM	chr3	1	0	1	1	1	0	0
	hsa-miR-30b-5p	B4GALT4	chr3	1	0	1	1	1	0	0
	hsa-miR-30b-5p	LRRC58	chr3	1	0	0	1	1	0	1
	hsa-miR-30b-5p	TMCC1	chr3	1	0	1	1	1	1	1
	hsa-miR-30b-5p	AMOTL2	chr3	1	0	0	1	1	1	1
	hsa-miR-30b-5p	PFN2	chr3	1	0	0	1	1	0	1
	hsa-miR-30b-5p	DHX36	chr3	1	0	1	1	1	0	0
	hsa-miR-30b-5p	SSR3	chr3	1	0	1	1	1	0	1
	hsa-miR-30b-5p	PDCD10	chr3	1	0	0	1	1	1	1
	hsa-miR-30b-5p	BCL6	chr3	1	0	0	2	1	0	1
	hsa-miR-30b-5p	GMNC	chr3	0	0	1	1	1	0	1
	hsa-miR-30b-5p	ACAP2	chr3	1	0	0	1	1	0	1
	hsa-miR-30b-5p	ACAP2	chr3	1	0	0	1	1	0	1
	hsa-miR-30b-5p	PPP1R2	chr3	1	0	1	1	1	0	0
	hsa-miR-30b-5p	PPP1R2	chr3	1	0	1	1	1	0	1
	hsa-miR-30b-5p	EAF1	chr3	1	0	0	1	1	1	1
	hsa-miR-30b-5p	RARB	chr3	1	0	1	1	1	0	1
	hsa-miR-30b-5p	RARB	chr3	1	0	1	1	1	0	1
	hsa-miR-30b-5p	STAC	chr3	1	0	0	1	1	0	1
	hsa-miR-30b-5p	GOLGA4	chr3	1	0	0	1	1	1	1
	hsa-miR-30b-5p	ZNF197	chr3	1	0	0	1	1	0	1
	hsa-miR-30b-5p	DAG1	chr3	1	0	0	0	1	1	1
	hsa-miR-30b-5p	GNAI2	chr3	1	0	0	1	1	1	1
	hsa-miR-30b-5p	GNAI2	chr3	1	0	0	1	1	1	1
	hsa-miR-30b-5p	RBM15B	chr3	1	0	1	1	1	0	1
	hsa-miR-30b-5p	CADM2	chr3	1	0	0	1	1	1	1
	hsa-miR-30b-5p	CHMP2B	chr3	1	0	1	1	1	0	0
	hsa-miR-30b-5p	CHMP2B	chr3	1	0	1	1	1	0	1
	hsa-miR-30b-5p	SLC35A5	chr3	1	0	0	1	1	0	1
	hsa-miR-30b-5p	RAB7A	chr3	1	0	0	1	1	0	1
	hsa-miR-30b-5p	DNAJC13	chr3	1	0	0	1	1	0	1
	hsa-miR-30b-5p	SLC35G2	chr3	1	0	1	1	1	0	0
	hsa-miR-30b-5p	SLC25A36	chr3	1	0	0	1	1	0	1
	hsa-miR-30b-5p	CHST2	chr3	1	0	0	1	1	0	1
	hsa-miR-30b-5p	C3orf58	chr3	1	0	0	1	1	0	1
	hsa-miR-30b-5p	MBNL1	chr3	1	0	1	1	1	0	1
	hsa-miR-30b-5p	RAP2B	chr3	1	0	0	1	1	0	1
	hsa-miR-30b-5p	NLGN1	chr3	1	0	1	1	1	0	0
	hsa-miR-30b-5p	FXR1	chr3	1	0	0	3	1	0	1
	hsa-miR-30b-5p	B3GNT5	chr3	1	0	1	1	1	0	1
	hsa-miR-30b-5p	B3GNT5	chr3	1	0	1	1	1	0	1
	hsa-miR-30b-5p	B3GNT5	chr3	1	0	1	1	1	0	1
	hsa-miR-30b-5p	LPP	chr3	1	0	0	1	1	0	1
	hsa-miR-30b-5p	FAM43A	chr3	1	0	0	1	1	0	1
	hsa-miR-30b-5p	FAM43A	chr3	1	0	0	1	1	0	1
	hsa-miR-30b-5p	FBXO45	chr3	1	0	0	1	1	0	1
	hsa-miR-30b-5p	PIGX	chr3	1	0	0	1	1	0	1
	hsa-miR-30b-5p	WDR1	chr4	1	0	0	1	1	0	1
	hsa-miR-30b-5p	PPARGC1A	chr4	1	0	0	1	1	0	1
	hsa-miR-30b-5p	SEL1L3	chr4	1	0	1	1	1	0	1
	hsa-miR-30b-5p	SMIM14	chr4	1	0	0	1	1	1	1
	hsa-miR-30b-5p	ATP8A1	chr4	1	0	0	1	1	0	1
	hsa-miR-30b-5p	SGCB	chr4	1	0	0	1	1	0	1
	hsa-miR-30b-5p	CLOCK	chr4	1	0	0	1	1	0	1
	hsa-miR-30b-5p	YTHDC1	chr4	1	0	0	1	1	0	1
	hsa-miR-30b-5p	ANKRD17	chr4	1	0	1	1	1	0	1
	hsa-miR-30b-5p	SDAD1	chr4	1	0	1	1	1	0	0
	hsa-miR-30b-5p	SDAD1	chr4	1	0	1	1	1	0	1
	hsa-miR-30b-5p	FAM13A	chr4	1	0	0	1	1	0	1
	hsa-miR-30b-5p	UBE2D3	chr4	1	0	1	1	1	0	1
	hsa-miR-30b-5p	COL25A1	chr4	1	0	0	1	1	0	1
	hsa-miR-30b-5p	PLA2G12A	chr4	1	0	1	1	1	0	1
	hsa-miR-30b-5p	AC126283.2	chr4	1	0	1	1	1	0	1
	hsa-miR-30b-5p	CAMK2D	chr4	1	0	0	1	1	1	1
	hsa-miR-30b-5p	C4orf3	chr4	1	0	1	1	1	0	0
	hsa-miR-30b-5p	SETD7	chr4	1	0	0	1	1	0	1
	hsa-miR-30b-5p	OTUD4	chr4	1	0	1	1	1	0	1
	hsa-miR-30b-5p	OTUD4	chr4	1	0	1	1	1	0	0
	hsa-miR-30b-5p	OTUD4	chr4	1	0	1	1	1	0	1
	hsa-miR-30b-5p	NR3C2	chr4	1	0	1	1	0	0	1
	hsa-miR-30b-5p	SH3RF1	chr4	1	0	0	1	1	1	1
	hsa-miR-30b-5p	PCGF3	chr4	1	0	1	1	0	0	1
	hsa-miR-30b-5p	TADA2B	chr4	1	0	0	1	0	1	1
	hsa-miR-30b-5p	CPEB2	chr4	1	0	0	1	1	1	1
	hsa-miR-30b-5p	PI4K2B	chr4	1	0	0	1	1	0	1
	hsa-miR-30b-5p	STIM2	chr4	1	0	1	1	1	0	1
	hsa-miR-30b-5p	STIM2	chr4	1	0	1	1	1	0	1
	hsa-miR-30b-5p	C4orf19	chr4	1	0	0	1	1	0	1
	hsa-miR-30b-5p	LIMCH1	chr4	1	0	1	1	1	0	1
	hsa-miR-30b-5p	PTPN13	chr4	1	0	1	2	1	0	1
	hsa-miR-30b-5p	PTPN13	chr4	1	0	1	0	1	1	1
	hsa-miR-30b-5p	HERC3	chr4	1	0	0	1	1	0	1
	hsa-miR-30b-5p	MTTP	chr4	1	0	1	1	0	0	1
	hsa-miR-30b-5p	PCDH10	chr4	1	0	0	1	1	0	1
	hsa-miR-30b-5p	PCDH10	chr4	1	0	0	1	1	0	1
	hsa-miR-30b-5p	ELMOD2	chr4	1	0	1	1	1	1	1
	hsa-miR-30b-5p	EDNRA	chr4	1	0	0	1	1	0	1
	hsa-miR-30b-5p	FNIP2	chr4	1	0	1	1	1	0	1
	hsa-miR-30b-5p	RAPGEF2	chr4	1	0	0	1	1	1	1
	hsa-miR-30b-5p	GALNT7	chr4	1	0	1	1	1	0	1
	hsa-miR-30b-5p	GALNT7	chr4	1	0	1	1	1	0	1
	hsa-miR-30b-5p	SPCS3	chr4	0	0	1	1	1	1	1
	hsa-miR-30b-5p	TENM3	chr4	1	0	0	1	1	0	1
	hsa-miR-30b-5p	STOX2	chr4	1	0	1	0	1	0	1
	hsa-miR-30b-5p	STOX2	chr4	1	0	1	1	1	0	1
	hsa-miR-30b-5p	STOX2	chr4	0	0	1	1	1	0	1
	hsa-miR-30b-5p	PRLR	chr5	1	0	1	1	0	0	1
	hsa-miR-30b-5p	LIFR	chr5	1	0	1	1	0	1	1
	hsa-miR-30b-5p	LIFR	chr5	1	0	1	1	1	1	1
	hsa-miR-30b-5p	ARL15	chr5	1	0	0	1	1	0	1
	hsa-miR-30b-5p	MIER3	chr5	1	0	1	1	1	0	0
	hsa-miR-30b-5p	MIER3	chr5	1	0	1	1	0	0	1
	hsa-miR-30b-5p	MIER3	chr5	1	0	1	1	1	0	1
	hsa-miR-30b-5p	MIER3	chr5	1	0	1	1	0	0	1
	hsa-miR-30b-5p	MIER3	chr5	1	0	1	1	1	0	1
	hsa-miR-30b-5p	PDE4D	chr5	1	0	0	1	1	1	1
	hsa-miR-30b-5p	FOXD1	chr5	1	0	0	1	1	0	1
	hsa-miR-30b-5p	ANKRA2	chr5	1	0	1	1	1	0	1
	hsa-miR-30b-5p	ANKRA2	chr5	1	0	1	1	1	0	1
	hsa-miR-30b-5p	ANKRA2	chr5	1	0	1	1	1	0	0
	hsa-miR-30b-5p	LHFPL2	chr5	1	0	0	1	1	0	1
	hsa-miR-30b-5p	SSBP2	chr5	1	0	0	1	1	1	1
	hsa-miR-30b-5p	ELL2	chr5	1	0	0	1	1	0	1
	hsa-miR-30b-5p	CHD1	chr5	1	0	1	0	1	0	1
	hsa-miR-30b-5p	CHD1	chr5	1	0	1	0	1	0	1
	hsa-miR-30b-5p	ST8SIA4	chr5	1	0	0	1	1	0	1
	hsa-miR-30b-5p	FBXL17	chr5	1	0	0	1	1	0	1
	hsa-miR-30b-5p	ATG12	chr5	1	0	1	1	1	0	0
	hsa-miR-30b-5p	ATG12	chr5	1	0	1	1	1	0	0
	hsa-miR-30b-5p	P4HA2	chr5	1	0	0	1	1	1	1
	hsa-miR-30b-5p	SEPT8	chr5	1	0	0	1	1	1	1
	hsa-miR-30b-5p	AFF4	chr5	1	0	0	2	1	1	1
	hsa-miR-30b-5p	GNPDA1	chr5	1	0	0	1	1	0	1
	hsa-miR-30b-5p	NR3C1	chr5	1	0	1	1	0	1	1
	hsa-miR-30b-5p	CSNK1A1	chr5	1	0	0	1	1	1	1
	hsa-miR-30b-5p	DCTN4	chr5	1	0	0	1	1	0	1
	hsa-miR-30b-5p	TNIP1	chr5	1	0	0	1	1	0	1
	hsa-miR-30b-5p	ADAM19	chr5	1	0	1	1	1	0	1
	hsa-miR-30b-5p	CCNJL	chr5	1	0	0	1	1	0	1
	hsa-miR-30b-5p	GFPT2	chr5	1	0	0	1	1	0	1
	hsa-miR-30b-5p	2022-03-06	chr5	1	0	0	1	1	1	1
	hsa-miR-30b-5p	RAI14	chr5	1	0	0	1	1	0	1
	hsa-miR-30b-5p	SNX18	chr5	1	0	1	1	1	0	1
	hsa-miR-30b-5p	SNX18	chr5	1	0	1	1	1	0	0
	hsa-miR-30b-5p	MAP3K1	chr5	1	0	0	1	1	0	1
	hsa-miR-30b-5p	SCAMP1	chr5	1	0	0	0	1	1	1
	hsa-miR-30b-5p	PAPD4	chr5	1	0	1	1	1	0	1
	hsa-miR-30b-5p	PAPD4	chr5	1	0	1	1	1	1	1
	hsa-miR-30b-5p	RASA1	chr5	1	0	0	1	1	0	1
	hsa-miR-30b-5p	PPIP5K2	chr5	1	0	0	1	1	0	1
	hsa-miR-30b-5p	CAMK4	chr5	1	0	0	1	1	0	1
	hsa-miR-30b-5p	SLC22A5	chr5	1	0	0	1	1	0	1
	hsa-miR-30b-5p	SEC24A	chr5	1	0	1	1	1	0	1
	hsa-miR-30b-5p	SEC24A	chr5	1	0	1	1	1	0	1
	hsa-miR-30b-5p	UBE2D2	chr5	1	0	0	1	1	0	1
	hsa-miR-30b-5p	ANKHD1	chr5	1	0	1	1	1	1	1
	hsa-miR-30b-5p	ARHGAP26	chr5	1	0	0	1	1	0	1
	hsa-miR-30b-5p	PPARGC1B	chr5	1	0	1	1	1	0	1
	hsa-miR-30b-5p	CPEB4	chr5	1	0	0	1	1	0	1
	hsa-miR-30b-5p	SFXN1	chr5	1	0	1	1	1	0	1
	hsa-miR-30b-5p	ARL10	chr5	1	0	1	1	1	1	1
	hsa-miR-30b-5p	FAF2	chr5	1	0	0	1	1	0	1
	hsa-miR-30b-5p	MAML1	chr5	1	0	0	1	1	0	1
	hsa-miR-30b-5p	CNOT6	chr5	1	0	0	1	1	0	1
	hsa-miR-30b-5p	TXNDC5	chr6	1	0	0	1	1	0	1
	hsa-miR-30b-5p	BLOC1S5-TXNDC5	chr6	1	0	0	1	1	0	1
	hsa-miR-30b-5p	ELOVL2	chr6	1	0	1	1	1	0	0
	hsa-miR-30b-5p	ELOVL2	chr6	1	0	1	1	1	0	0
	hsa-miR-30b-5p	RANBP9	chr6	1	0	0	1	1	0	1
	hsa-miR-30b-5p	ATXN1	chr6	1	0	0	1	0	1	1
	hsa-miR-30b-5p	ATXN1	chr6	1	0	0	1	0	1	1
	hsa-miR-30b-5p	MBOAT1	chr6	1	0	0	1	1	1	1
	hsa-miR-30b-5p	IP6K3	chr6	1	0	1	1	1	0	1
	hsa-miR-30b-5p	IP6K3	chr6	1	0	1	1	1	0	0
	hsa-miR-30b-5p	ICK	chr6	1	0	0	1	1	1	1
	hsa-miR-30b-5p	ELOVL5	chr6	1	0	0	1	1	0	1
	hsa-miR-30b-5p	GCLC	chr6	1	0	0	1	1	0	1
	hsa-miR-30b-5p	RAB23	chr6	1	0	0	1	1	0	1
	hsa-miR-30b-5p	FAM46A	chr6	1	0	0	1	1	0	1
	hsa-miR-30b-5p	PGM3	chr6	1	0	1	1	1	0	1
	hsa-miR-30b-5p	ME1	chr6	1	0	0	1	1	0	1
	hsa-miR-30b-5p	UBE2J1	chr6	1	0	1	1	1	1	1
	hsa-miR-30b-5p	USP45	chr6	1	0	1	1	1	0	0
	hsa-miR-30b-5p	USP45	chr6	1	0	1	1	1	0	1
	hsa-miR-30b-5p	HACE1	chr6	1	0	0	1	1	0	1
	hsa-miR-30b-5p	ATG5	chr6	1	0	0	1	1	1	1
	hsa-miR-30b-5p	MICAL1	chr6	1	0	0	1	1	0	1
	hsa-miR-30b-5p	TRAF3IP2	chr6	1	0	1	0	1	0	1
	hsa-miR-30b-5p	TSPYL4	chr6	1	0	0	1	1	0	1
	hsa-miR-30b-5p	MAP3K5	chr6	1	0	1	1	1	0	1
	hsa-miR-30b-5p	PPIL4	chr6	1	0	0	1	1	0	1
	hsa-miR-30b-5p	RPS6KA2	chr6	1	0	0	1	1	0	1
	hsa-miR-30b-5p	IRF4	chr6	1	0	0	1	1	0	1
	hsa-miR-30b-5p	GCNT2	chr6	1	0	0	1	1	0	1
	hsa-miR-30b-5p	TMEM170B	chr6	1	0	1	1	1	0	1
	hsa-miR-30b-5p	JARID2	chr6	1	0	0	1	1	1	1
	hsa-miR-30b-5p	E2F3	chr6	1	0	0	0	1	1	1
	hsa-miR-30b-5p	SOX4	chr6	1	0	0	1	1	0	1
	hsa-miR-30b-5p	RUNX2	chr6	1	0	1	2	1	0	0
	hsa-miR-30b-5p	RUNX2	chr6	1	0	1	2	1	0	1
	hsa-miR-30b-5p	CD2AP	chr6	1	0	0	1	1	0	1
	hsa-miR-30b-5p	PTP4A1	chr6	1	0	0	1	1	1	1
	hsa-miR-30b-5p	PTP4A1	chr6	1	0	0	1	1	0	1
	hsa-miR-30b-5p	NT5E	chr6	1	0	1	1	1	0	1
	hsa-miR-30b-5p	NT5E	chr6	1	0	1	1	1	0	1
	hsa-miR-30b-5p	LIN28B	chr6	1	0	0	1	1	1	1
	hsa-miR-30b-5p	LIN28B	chr6	1	0	0	1	1	1	1
	hsa-miR-30b-5p	LIN28B	chr6	1	0	0	1	1	1	1
	hsa-miR-30b-5p	PRDM1	chr6	1	0	1	1	1	0	1
	hsa-miR-30b-5p	PRDM1	chr6	1	0	1	2	2	0	0
	hsa-miR-30b-5p	CALHM5	chr6	1	0	1	1	1	0	0
	hsa-miR-30b-5p	RFX6	chr6	1	0	1	1	1	0	1
	hsa-miR-30b-5p	RFX6	chr6	1	0	1	1	1	0	1
	hsa-miR-30b-5p	NUS1	chr6	1	0	0	1	1	0	1
	hsa-miR-30b-5p	SLC35F1	chr6	1	0	0	1	1	0	1
	hsa-miR-30b-5p	GJA1	chr6	1	0	0	1	1	0	1
	hsa-miR-30b-5p	TBPL1	chr6	1	0	0	1	1	0	1
	hsa-miR-30b-5p	PHACTR2	chr6	1	0	0	1	1	0	1
	hsa-miR-30b-5p	RAB32	chr6	1	0	0	1	1	0	1
	hsa-miR-30b-5p	PPP1R14C	chr6	1	0	0	2	1	0	1
	hsa-miR-30b-5p	TULP4	chr6	1	0	0	1	1	0	1
	hsa-miR-30b-5p	TMEM181	chr6	1	0	1	1	1	0	1
	hsa-miR-30b-5p	TMEM181	chr6	1	0	1	1	0	0	1
	hsa-miR-30b-5p	IGF2R	chr6	1	0	0	1	1	0	1
	hsa-miR-30b-5p	HNRNPA2B1	chr7	1	0	0	1	1	0	1
	hsa-miR-30b-5p	HOXA1	chr7	1	0	0	1	1	0	1
	hsa-miR-30b-5p	HOXA11	chr7	1	0	0	1	1	0	1
	hsa-miR-30b-5p	DPY19L1	chr7	1	0	1	1	1	0	1
	hsa-miR-30b-5p	GRB10	chr7	1	0	1	1	1	0	1
	hsa-miR-30b-5p	VOPP1	chr7	1	0	0	1	1	0	1
	hsa-miR-30b-5p	MAGI2	chr7	1	0	0	1	1	1	1
	hsa-miR-30b-5p	SEMA3A	chr7	1	0	0	1	1	0	1
	hsa-miR-30b-5p	PON2	chr7	1	0	1	0	1	1	1
	hsa-miR-30b-5p	C7orf43	chr7	1	0	0	1	1	0	1
	hsa-miR-30b-5p	GIGYF1	chr7	1	1	0	0	1	0	1
	hsa-miR-30b-5p	SYPL1	chr7	1	0	0	1	1	1	1
	hsa-miR-30b-5p	CCDC71L	chr7	1	0	0	1	1	1	1
	hsa-miR-30b-5p	DOCK4	chr7	1	0	0	1	1	1	0
	hsa-miR-30b-5p	BMT2	chr7	1	0	0	1	1	0	1
	hsa-miR-30b-5p	SLC35B4	chr7	1	0	1	1	1	0	1
	hsa-miR-30b-5p	SLC35B4	chr7	1	0	1	1	1	0	1
	hsa-miR-30b-5p	KIAA1549	chr7	1	0	0	1	1	0	1
	hsa-miR-30b-5p	HIPK2	chr7	0	0	1	1	0	1	1
	hsa-miR-30b-5p	HIPK2	chr7	0	0	1	1	0	1	1
	hsa-miR-30b-5p	KIAA1147	chr7	1	0	1	1	1	0	1
	hsa-miR-30b-5p	KMT2C	chr7	1	0	0	1	1	1	1
	hsa-miR-30b-5p	LMBR1	chr7	1	0	1	0	1	0	1
	hsa-miR-30b-5p	LMBR1	chr7	1	0	1	0	1	0	1
	hsa-miR-30b-5p	GLCCI1	chr7	1	0	0	1	1	1	1
	hsa-miR-30b-5p	ARL4A	chr7	1	0	0	1	1	0	1
	hsa-miR-30b-5p	ARL4A	chr7	1	0	0	1	1	0	1
	hsa-miR-30b-5p	HDAC9	chr7	1	0	1	2	1	0	1
	hsa-miR-30b-5p	HDAC9	chr7	1	0	1	1	1	1	1
	hsa-miR-30b-5p	SP4	chr7	1	0	0	1	1	0	1
	hsa-miR-30b-5p	CBX3	chr7	1	0	0	1	1	0	1
	hsa-miR-30b-5p	SNX10	chr7	1	0	0	1	1	0	1
	hsa-miR-30b-5p	AVL9	chr7	1	0	0	1	1	0	1
	hsa-miR-30b-5p	SEPT7	chr7	1	0	0	1	1	0	1
	hsa-miR-30b-5p	EPDR1	chr7	1	0	1	1	1	0	0
	hsa-miR-30b-5p	EPDR1	chr7	1	0	1	1	1	0	0
	hsa-miR-30b-5p	VKORC1L1	chr7	1	0	0	1	1	0	1
	hsa-miR-30b-5p	PHTF2	chr7	1	0	1	1	1	0	1
	hsa-miR-30b-5p	PHTF2	chr7	1	0	1	1	1	0	0
	hsa-miR-30b-5p	DBF4	chr7	1	0	0	1	1	0	1
	hsa-miR-30b-5p	PEG10	chr7	1	0	1	1	1	0	0
	hsa-miR-30b-5p	PEG10	chr7	1	0	1	1	1	0	0
	hsa-miR-30b-5p	PPP1R9A	chr7	1	0	0	1	1	1	1
	hsa-miR-30b-5p	LRRC17	chr7	1	0	0	1	1	0	1
	hsa-miR-30b-5p	BCAP29	chr7	1	0	1	1	1	0	0
	hsa-miR-30b-5p	CALU	chr7	1	0	0	1	1	1	1
	hsa-miR-30b-5p	TSPAN33	chr7	1	0	0	1	1	0	1
	hsa-miR-30b-5p	UBE3C	chr7	1	0	0	1	1	1	1
	hsa-miR-30b-5p	MFHAS1	chr8	1	0	0	1	1	0	1
	hsa-miR-30b-5p	LONRF1	chr8	1	0	1	1	1	0	1
	hsa-miR-30b-5p	LONRF1	chr8	1	0	1	1	0	0	1
	hsa-miR-30b-5p	TNFRSF10B	chr8	1	0	1	1	1	0	0
	hsa-miR-30b-5p	TNFRSF10B	chr8	1	0	1	1	1	0	0
	hsa-miR-30b-5p	STC1	chr8	1	0	0	1	1	0	1
	hsa-miR-30b-5p	KCTD9	chr8	1	0	1	1	1	0	0
	hsa-miR-30b-5p	PLAG1	chr8	1	0	0	1	1	1	0
	hsa-miR-30b-5p	PDE7A	chr8	0	0	1	1	1	1	1
	hsa-miR-30b-5p	PDE7A	chr8	0	0	1	1	1	1	1
	hsa-miR-30b-5p	SNX16	chr8	1	0	1	1	1	0	0
	hsa-miR-30b-5p	SNX16	chr8	1	0	1	1	1	0	1
	hsa-miR-30b-5p	CCNE2	chr8	1	0	1	1	1	0	1
	hsa-miR-30b-5p	CCNE2	chr8	1	0	1	1	1	0	1
	hsa-miR-30b-5p	TP53INP1	chr8	1	0	0	1	1	0	1
	hsa-miR-30b-5p	YWHAZ	chr8	1	0	1	1	1	1	1
	hsa-miR-30b-5p	KLF10	chr8	1	0	0	1	1	0	1
	hsa-miR-30b-5p	AZIN1	chr8	1	0	0	1	1	0	1
	hsa-miR-30b-5p	SYBU	chr8	1	0	1	1	1	0	0
	hsa-miR-30b-5p	TRPS1	chr8	1	0	0	1	1	0	1
	hsa-miR-30b-5p	DSCC1	chr8	1	0	1	1	1	0	0
	hsa-miR-30b-5p	DLGAP2	chr8	1	0	1	1	0	0	1
	hsa-miR-30b-5p	TNKS	chr8	1	0	0	1	1	0	1
	hsa-miR-30b-5p	TUSC3	chr8	1	0	1	1	1	0	1
	hsa-miR-30b-5p	BNIP3L	chr8	1	0	1	1	1	0	0
	hsa-miR-30b-5p	BNIP3L	chr8	1	0	1	1	1	0	1
	hsa-miR-30b-5p	BNIP3L	chr8	1	0	1	1	1	0	1
	hsa-miR-30b-5p	DPYSL2	chr8	1	0	0	1	1	1	1
	hsa-miR-30b-5p	DPYSL2	chr8	1	0	0	1	1	1	0
	hsa-miR-30b-5p	FZD3	chr8	1	0	1	1	1	0	1
	hsa-miR-30b-5p	ADGRA2	chr8	1	0	0	1	1	0	1
	hsa-miR-30b-5p	TACC1	chr8	1	0	1	1	1	0	0
	hsa-miR-30b-5p	TACC1	chr8	1	0	1	1	1	0	1
	hsa-miR-30b-5p	UBE2V2	chr8	1	0	0	1	1	0	1
	hsa-miR-30b-5p	LYN	chr8	1	0	0	1	1	0	1
	hsa-miR-30b-5p	CHD7	chr8	1	0	0	0	1	1	1
	hsa-miR-30b-5p	CHD7	chr8	1	0	0	0	1	1	1
	hsa-miR-30b-5p	C8orf44	chr8	1	0	0	1	1	0	1
	hsa-miR-30b-5p	WWP1	chr8	1	0	0	1	1	0	1
	hsa-miR-30b-5p	NECAB1	chr8	1	0	0	1	1	0	1
	hsa-miR-30b-5p	OTUD6B	chr8	1	0	0	1	1	0	1
	hsa-miR-30b-5p	MTDH	chr8	1	0	1	1	0	1	1
	hsa-miR-30b-5p	MTDH	chr8	1	0	1	1	0	1	1
	hsa-miR-30b-5p	MTDH	chr8	1	0	1	1	1	1	1
	hsa-miR-30b-5p	MTDH	chr8	0	0	1	1	1	0	1
	hsa-miR-30b-5p	CTHRC1	chr8	1	0	0	1	1	0	1
	hsa-miR-30b-5p	OXR1	chr8	1	0	1	1	1	0	1
	hsa-miR-30b-5p	MTBP	chr8	1	0	1	1	1	0	0
	hsa-miR-30b-5p	FAM91A1	chr8	1	0	0	0	1	1	1
	hsa-miR-30b-5p	EFR3A	chr8	1	0	1	1	0	0	1
	hsa-miR-30b-5p	GLDC	chr9	1	0	0	1	1	0	1
	hsa-miR-30b-5p	NFIB	chr9	1	0	1	1	1	1	1
	hsa-miR-30b-5p	NFIB	chr9	1	0	1	1	0	0	1
	hsa-miR-30b-5p	NFIB	chr9	1	0	1	1	0	0	1
	hsa-miR-30b-5p	NFIB	chr9	1	0	1	1	1	1	1
	hsa-miR-30b-5p	ZDHHC21	chr9	1	0	0	1	1	0	1
	hsa-miR-30b-5p	ELAVL2	chr9	1	0	1	1	1	0	0
	hsa-miR-30b-5p	C9orf72	chr9	1	0	0	1	1	1	1
	hsa-miR-30b-5p	KLF9	chr9	1	0	1	1	1	0	1
	hsa-miR-30b-5p	KLF9	chr9	1	0	1	1	1	0	1
	hsa-miR-30b-5p	ZFAND5	chr9	1	0	0	1	1	1	1
	hsa-miR-30b-5p	TLE1	chr9	0	0	1	1	1	0	1
	hsa-miR-30b-5p	ZBTB6	chr9	1	0	0	1	1	0	1
	hsa-miR-30b-5p	NR6A1	chr9	1	0	0	1	1	0	1
	hsa-miR-30b-5p	GOLGA1	chr9	1	0	0	1	1	0	1
	hsa-miR-30b-5p	HSPA5	chr9	1	0	0	1	1	0	1
	hsa-miR-30b-5p	SURF4	chr9	1	0	0	1	1	0	1
	hsa-miR-30b-5p	UBAC1	chr9	1	0	0	1	1	0	1
	hsa-miR-30b-5p	NOTCH1	chr9	1	0	0	1	1	1	1
	hsa-miR-30b-5p	PLPP6	chr9	1	0	0	2	1	0	1
	hsa-miR-30b-5p	CDC37L1	chr9	1	0	0	1	1	0	1
	hsa-miR-30b-5p	PTPDC1	chr9	1	0	0	1	1	0	1
	hsa-miR-30b-5p	TMEFF1	chr9	1	0	0	1	1	0	1
	hsa-miR-30b-5p	MSANTD3-TMEFF1	chr9	1	0	0	1	1	0	1
	hsa-miR-30b-5p	RAD23B	chr9	1	0	1	1	1	0	1
	hsa-miR-30b-5p	RAD23B	chr9	1	0	1	1	1	0	1
	hsa-miR-30b-5p	GNG10	chr9	1	0	0	1	1	0	1
	hsa-miR-30b-5p	DNAJC25-GNG10	chr9	1	0	0	1	1	0	1
	hsa-miR-30b-5p	SNX30	chr9	1	0	0	1	1	0	1
	hsa-miR-30b-5p	STXBP1	chr9	1	0	0	1	1	0	1
	hsa-miR-30b-5p	URM1	chr9	1	0	0	1	1	0	1
	hsa-miR-30b-5p	MIGA2	chr9	1	0	0	1	1	0	1
	hsa-miR-30b-5p	DOLPP1	chr9	1	0	0	1	1	0	1
	hsa-miR-30b-5p	FUBP3	chr9	1	0	0	1	1	0	1
	hsa-miR-30b-5p	ABL1	chr9	1	0	1	1	1	1	1
	hsa-miR-30b-5p	PIGA	chrX	1	0	0	1	1	0	1
	hsa-miR-30b-5p	SCML2	chrX	1	0	1	1	1	0	0
	hsa-miR-30b-5p	DYNLT3	chrX	1	0	1	1	1	0	0
	hsa-miR-30b-5p	BCOR	chrX	1	0	0	1	1	1	1
	hsa-miR-30b-5p	AMER1	chrX	1	0	0	1	1	0	1
	hsa-miR-30b-5p	LRCH2	chrX	1	0	0	1	1	0	1
	hsa-miR-30b-5p	ENOX2	chrX	1	0	0	1	1	0	1
	hsa-miR-30b-5p	RAP2C	chrX	1	0	0	1	1	0	1
	hsa-miR-30b-5p	RAP2C	chrX	1	0	0	1	1	0	1
	hsa-miR-30b-5p	MBNL3	chrX	1	0	0	1	1	1	1
	hsa-miR-30b-5p	SCML1	chrX	1	0	1	1	1	0	0
	hsa-miR-30b-5p	SCML1	chrX	1	0	1	1	1	0	0
	hsa-miR-30b-5p	PRRG1	chrX	1	0	1	1	1	0	0
	hsa-miR-30b-5p	PRRG1	chrX	1	0	1	1	1	0	1
	hsa-miR-30b-5p	JADE3	chrX	1	0	0	1	1	1	1
	hsa-miR-30b-5p	CCDC120	chrX	1	0	0	0	1	1	1
	hsa-miR-30b-5p	ZNF711	chrX	1	0	0	1	1	1	1
	hsa-miR-30b-5p	FAM133A	chrX	1	0	0	1	1	0	1
	hsa-miR-30b-5p	FAM199X	chrX	1	0	0	1	1	0	1
	hsa-miR-30b-5p	WDR44	chrX	1	0	0	1	1	0	1
	hsa-miR-30b-5p	STAG2	chrX	1	0	0	1	1	0	1
	hsa-miR-451a	ZNF644	chr1	1	0	1	0	1	1	0
	hsa-miR-451a	TRIM66	chr11	0	0	1	0	1	1	1
	hsa-miR-451a	EMSY	chr11	1	0	1	1	1	1	1
	hsa-miR-451a	AEBP2	chr12	1	0	1	1	1	0	1
	hsa-miR-451a	FBXO33	chr14	1	0	0	0	1	1	1
	hsa-miR-451a	PMM2	chr16	1	0	1	0	1	0	1
	hsa-miR-451a	MEX3C	chr18	1	0	1	0	1	1	0
	hsa-miR-451a	SAMD4B	chr19	1	0	1	1	1	0	1
	hsa-miR-451a	PRR12	chr19	1	0	1	0	1	0	1
	hsa-miR-451a	SPC25	chr2	1	0	1	1	1	0	0
	hsa-miR-451a	ATF2	chr2	1	0	1	1	1	0	0
	hsa-miR-451a	CAB39	chr2	1	0	1	1	1	1	1
	hsa-miR-451a	PTTG1IP	chr21	1	0	1	1	1	0	0
	hsa-miR-451a	MIF	chr22	1	0	1	0	1	0	1
	hsa-miR-451a	AP000350.4	chr22	1	0	1	0	1	0	1
	hsa-miR-451a	CMTM6	chr3	1	0	1	1	1	0	0
	hsa-miR-451a	CMTM6	chr3	1	0	1	1	1	0	0
	hsa-miR-451a	PRICKLE2	chr3	1	0	1	0	1	0	1
	hsa-miR-451a	SETD5	chr3	1	0	1	0	1	1	0
	hsa-miR-451a	GRSF1	chr4	1	0	1	1	1	0	0
	hsa-miR-451a	EREG	chr4	1	0	1	1	1	0	0
	hsa-miR-451a	TBC1D9B	chr5	1	0	1	1	1	0	0
	hsa-miR-451a	PSMB8	chr6	0	0	1	1	1	0	1
	hsa-miR-451a	SNRNP48	chr6	1	0	1	1	1	0	0
	hsa-miR-451a	YWHAZ	chr8	1	0	1	0	1	1	1
	hsa-miR-451a	CDKN2B	chr9	1	0	1	1	1	0	0
	hsa-miR-451a	TSC1	chr9	1	0	1	1	1	0	0
	hsa-miR-451a	TSC1	chr9	1	0	1	1	0	0	1
	hsa-miR-143-3p	ASAP3	chr1	1	0	1	0	1	0	1
	hsa-miR-143-3p	ASAP3	chr1	1	0	1	0	1	0	1
	hsa-miR-143-3p	TAF12	chr1	1	0	1	1	1	1	0
	hsa-miR-143-3p	DDAH1	chr1	1	0	1	1	1	0	0
	hsa-miR-143-3p	DDAH1	chr1	1	0	1	1	1	0	0
	hsa-miR-143-3p	FAM212B	chr1	1	0	1	1	1	0	0
	hsa-miR-143-3p	FAM212B	chr1	1	0	1	1	1	0	0
	hsa-miR-143-3p	SIKE1	chr1	1	0	1	1	1	0	0
	hsa-miR-143-3p	TPM3	chr1	1	0	1	1	0	0	1
	hsa-miR-143-3p	TPM3	chr1	1	0	1	1	1	1	1
	hsa-miR-143-3p	ASH1L	chr1	1	0	0	1	1	1	1
	hsa-miR-143-3p	CD84	chr1	1	0	1	1	1	0	0
	hsa-miR-143-3p	ABL2	chr1	1	0	1	1	0	1	1
	hsa-miR-143-3p	DSTYK	chr1	1	0	1	1	1	0	0
	hsa-miR-143-3p	NUAK2	chr1	1	0	0	1	1	1	1
	hsa-miR-143-3p	SLC41A1	chr1	1	0	1	1	1	0	0
	hsa-miR-143-3p	C1orf74	chr1	1	0	1	1	1	0	1
	hsa-miR-143-3p	TARDBP	chr1	1	0	1	1	1	1	1
	hsa-miR-143-3p	AL109811.4	chr1	1	0	1	1	1	1	1
	hsa-miR-143-3p	DDI2	chr1	1	0	1	1	1	0	0
	hsa-miR-143-3p	RSC1A1	chr1	1	0	1	1	1	0	0
	hsa-miR-143-3p	S100PBP	chr1	1	0	1	1	1	0	0
	hsa-miR-143-3p	TMEM69	chr1	1	0	1	1	1	0	0
	hsa-miR-143-3p	PATJ	chr1	1	0	1	1	1	0	0
	hsa-miR-143-3p	SRSF11	chr1	1	0	1	1	1	1	1
	hsa-miR-143-3p	LMO4	chr1	1	0	1	1	1	1	1
	hsa-miR-143-3p	AHCYL1	chr1	1	0	1	1	1	1	1
	hsa-miR-143-3p	POGK	chr1	1	0	1	1	1	0	1
	hsa-miR-143-3p	C1orf115	chr1	1	0	0	1	1	0	1
	hsa-miR-143-3p	DEGS1	chr1	1	1	1	1	0	0	0
	hsa-miR-143-3p	DEGS1	chr1	1	0	1	1	1	0	0
	hsa-miR-143-3p	SVIL	chr10	1	0	1	1	1	0	1
	hsa-miR-143-3p	USP54	chr10	1	0	1	1	1	0	0
	hsa-miR-143-3p	SH3PXD2A	chr10	1	0	0	1	0	1	1
	hsa-miR-143-3p	SH3PXD2A	chr10	1	0	0	1	0	1	1
	hsa-miR-143-3p	SMNDC1	chr10	1	0	1	0	1	1	1
	hsa-miR-143-3p	CDK1	chr10	0	0	1	1	1	0	1
	hsa-miR-143-3p	REEP3	chr10	1	0	1	1	1	1	1
	hsa-miR-143-3p	TET1	chr10	1	0	0	1	1	0	1
	hsa-miR-143-3p	CCSER2	chr10	1	0	1	1	1	0	0
	hsa-miR-143-3p	BMPR1A	chr10	1	0	1	1	1	0	1
	hsa-miR-143-3p	2022-03-05	chr10	1	0	1	1	1	0	0
	hsa-miR-143-3p	2022-03-05	chr10	1	0	1	1	1	1	0
	hsa-miR-143-3p	NEURL1	chr10	1	0	1	1	0	1	1
	hsa-miR-143-3p	NEURL1	chr10	1	0	1	1	1	0	0
	hsa-miR-143-3p	BAG3	chr10	1	0	1	1	1	0	0
	hsa-miR-143-3p	TPP1	chr11	1	0	1	1	1	0	0
	hsa-miR-143-3p	PRPF19	chr11	1	0	0	1	1	1	1
	hsa-miR-143-3p	SYT7	chr11	1	0	1	1	1	0	0
	hsa-miR-143-3p	NXF1	chr11	1	0	1	1	1	0	0
	hsa-miR-143-3p	PC	chr11	1	0	1	1	1	1	1
	hsa-miR-143-3p	CHKA	chr11	1	0	1	1	1	0	0
	hsa-miR-143-3p	CREBZF	chr11	1	0	1	1	1	1	1
	hsa-miR-143-3p	ZBTB44	chr11	0	0	1	1	0	1	1
	hsa-miR-143-3p	CTR9	chr11	1	0	1	1	1	0	0
	hsa-miR-143-3p	FAR1	chr11	1	0	1	1	1	1	1
	hsa-miR-143-3p	CTNND1	chr11	1	0	1	0	1	1	1
	hsa-miR-143-3p	PACS1	chr11	1	1	1	2	2	0	0
	hsa-miR-143-3p	KLC2	chr11	1	0	0	1	1	1	1
	hsa-miR-143-3p	KDM2A	chr11	0	0	1	1	1	0	1
	hsa-miR-143-3p	TMEM135	chr11	1	0	1	0	1	0	1
	hsa-miR-143-3p	ARCN1	chr11	1	0	1	1	1	0	0
	hsa-miR-143-3p	HMBS	chr11	1	0	1	0	1	1	0
	hsa-miR-143-3p	KRAS	chr12	1	0	1	1	1	1	1
	hsa-miR-143-3p	KRAS	chr12	1	0	1	1	1	1	1
	hsa-miR-143-3p	SINHCAF	chr12	1	0	1	1	1	1	1
	hsa-miR-143-3p	GXYLT1	chr12	1	0	1	1	1	1	1
	hsa-miR-143-3p	SLC38A2	chr12	1	0	0	1	1	1	1
	hsa-miR-143-3p	KMT2D	chr12	1	0	0	1	0	1	1
	hsa-miR-143-3p	KRT80	chr12	1	0	0	1	1	0	1
	hsa-miR-143-3p	PTGES3	chr12	1	0	1	1	1	0	0
	hsa-miR-143-3p	PTGES3	chr12	1	0	1	1	1	0	0
	hsa-miR-143-3p	GNS	chr12	1	0	0	1	1	1	1
	hsa-miR-143-3p	CIT	chr12	1	1	0	0	1	1	0
	hsa-miR-143-3p	CAMKK2	chr12	1	0	1	0	1	0	1
	hsa-miR-143-3p	RSRC2	chr12	1	0	1	1	1	1	1
	hsa-miR-143-3p	CDK2AP1	chr12	1	0	1	1	1	0	0
	hsa-miR-143-3p	NECAP1	chr12	1	0	1	1	1	1	1
	hsa-miR-143-3p	GABARAPL1	chr12	1	0	1	1	1	1	1
	hsa-miR-143-3p	ETV6	chr12	1	0	0	0	1	1	1
	hsa-miR-143-3p	CREBL2	chr12	1	0	0	1	1	0	1
	hsa-miR-143-3p	MED21	chr12	1	0	1	1	1	0	0
	hsa-miR-143-3p	BICD1	chr12	1	0	0	1	2	1	0
	hsa-miR-143-3p	LARP4	chr12	1	0	1	1	1	1	1
	hsa-miR-143-3p	DIP2B	chr12	1	0	1	1	1	1	1
	hsa-miR-143-3p	ERBB3	chr12	2	0	2	0	1	1	1
	hsa-miR-143-3p	CAND1	chr12	1	0	1	1	1	0	0
	hsa-miR-143-3p	FRS2	chr12	1	0	0	1	1	0	1
	hsa-miR-143-3p	WASHC4	chr12	1	0	1	1	1	0	0
	hsa-miR-143-3p	PTPN11	chr12	1	0	1	1	1	0	1
	hsa-miR-143-3p	RNF6	chr13	1	0	1	0	1	1	0
	hsa-miR-143-3p	N4BP2L1	chr13	1	0	1	1	1	0	1
	hsa-miR-143-3p	KLF12	chr13	1	0	1	1	0	0	1
	hsa-miR-143-3p	WASF3	chr13	1	0	1	1	1	0	0
	hsa-miR-143-3p	PAN3	chr13	1	0	1	1	1	0	1
	hsa-miR-143-3p	MEDAG	chr13	1	0	1	1	1	0	1
	hsa-miR-143-3p	SLC25A15	chr13	1	0	1	1	1	0	1
	hsa-miR-143-3p	ITM2B	chr13	1	0	1	1	1	1	1
	hsa-miR-143-3p	RB1	chr13	1	0	0	1	1	1	0
	hsa-miR-143-3p	KLF5	chr13	1	0	0	1	1	0	1
	hsa-miR-143-3p	STRN3	chr14	1	0	1	1	1	1	1
	hsa-miR-143-3p	HECTD1	chr14	1	0	0	1	1	0	1
	hsa-miR-143-3p	SIX4	chr14	1	0	1	1	1	1	1
	hsa-miR-143-3p	WDR89	chr14	1	0	1	1	1	0	0
	hsa-miR-143-3p	NUMB	chr14	1	0	1	1	1	1	0
	hsa-miR-143-3p	TC2N	chr14	1	0	1	1	1	0	0
	hsa-miR-143-3p	ATG2B	chr14	1	0	1	1	1	0	0
	hsa-miR-143-3p	ATG2B	chr14	1	0	1	1	0	1	1
	hsa-miR-143-3p	NAA30	chr14	1	0	1	1	1	1	0
	hsa-miR-143-3p	VASH1	chr14	1	0	1	1	1	0	0
	hsa-miR-143-3p	VASH1	chr14	1	0	1	1	1	0	0
	hsa-miR-143-3p	TMEM121	chr14	1	0	0	1	1	0	1
	hsa-miR-143-3p	FMN1	chr15	1	0	1	1	1	1	0
	hsa-miR-143-3p	GATM	chr15	1	0	1	1	1	0	0
	hsa-miR-143-3p	GATM	chr15	1	0	1	1	1	0	0
	hsa-miR-143-3p	SECISBP2L	chr15	1	0	0	1	1	0	1
	hsa-miR-143-3p	MYO5A	chr15	1	0	1	1	1	0	0
	hsa-miR-143-3p	TMOD2	chr15	1	0	1	1	0	0	1
	hsa-miR-143-3p	ZWILCH	chr15	1	0	1	1	1	0	0
	hsa-miR-143-3p	CORO2B	chr15	1	0	0	1	0	1	1
	hsa-miR-143-3p	ARID3B	chr15	1	0	0	1	1	0	1
	hsa-miR-143-3p	AKAP13	chr15	1	0	1	1	0	1	1
	hsa-miR-143-3p	EARS2	chr16	1	0	1	1	1	0	0
	hsa-miR-143-3p	EARS2	chr16	1	0	1	1	1	0	0
	hsa-miR-143-3p	RFWD3	chr16	1	1	1	1	0	0	0
	hsa-miR-143-3p	RFWD3	chr16	1	0	1	1	1	0	0
	hsa-miR-143-3p	MAF	chr16	1	0	1	1	1	1	1
	hsa-miR-143-3p	MKL2	chr16	1	0	1	1	0	1	1
	hsa-miR-143-3p	TAOK2	chr16	1	0	0	1	1	0	1
	hsa-miR-143-3p	PAPD5	chr16	1	0	1	1	0	0	1
	hsa-miR-143-3p	CBFB	chr16	1	0	1	1	1	1	1
	hsa-miR-143-3p	CDH1	chr16	1	0	1	1	1	0	0
	hsa-miR-143-3p	PDPR	chr16	1	0	1	1	1	0	1
	hsa-miR-143-3p	SSH2	chr17	1	0	1	1	0	1	1
	hsa-miR-143-3p	BLMH	chr17	1	0	1	0	1	0	1
	hsa-miR-143-3p	CRLF3	chr17	1	0	1	1	1	0	1
	hsa-miR-143-3p	DCAKD	chr17	1	0	1	1	1	0	1
	hsa-miR-143-3p	FAM117A	chr17	1	0	1	1	1	1	1
	hsa-miR-143-3p	COL1A1	chr17	1	0	1	1	1	0	1
	hsa-miR-143-3p	SMARCD2	chr17	1	0	0	1	1	1	1
	hsa-miR-143-3p	SLC39A11	chr17	1	0	1	1	1	0	1
	hsa-miR-143-3p	TTC19	chr17	1	0	1	1	1	0	0
	hsa-miR-143-3p	TTC19	chr17	1	0	1	1	1	0	0
	hsa-miR-143-3p	MAPK7	chr17	1	0	0	0	1	1	1
	hsa-miR-143-3p	CPD	chr17	1	0	0	1	1	0	1
	hsa-miR-143-3p	SLFN5	chr17	1	0	1	1	1	0	0
	hsa-miR-143-3p	AP2B1	chr17	1	0	1	0	1	1	1
	hsa-miR-143-3p	LASP1	chr17	1	0	0	0	1	1	1
	hsa-miR-143-3p	MSL1	chr17	1	0	0	0	1	1	1
	hsa-miR-143-3p	WIPF2	chr17	2	0	2	2	1	0	0
	hsa-miR-143-3p	NMT1	chr17	1	0	1	1	0	1	0
	hsa-miR-143-3p	MSI2	chr17	1	0	1	0	1	0	1
	hsa-miR-143-3p	MSI2	chr17	1	0	1	2	1	1	1
	hsa-miR-143-3p	MSI2	chr17	1	0	1	0	0	1	1
	hsa-miR-143-3p	TANC2	chr17	1	0	0	1	1	1	1
	hsa-miR-143-3p	TRAPPC8	chr18	1	0	0	1	1	1	1
	hsa-miR-143-3p	RNF152	chr18	1	0	0	0	1	1	1
	hsa-miR-143-3p	BCL2	chr18	1	0	1	0	0	1	1
	hsa-miR-143-3p	DTNA	chr18	1	0	1	1	1	1	0
	hsa-miR-143-3p	WDR7	chr18	1	0	1	1	1	0	0
	hsa-miR-143-3p	WDR7	chr18	1	0	1	1	1	0	0
	hsa-miR-143-3p	ZNF236	chr18	1	0	1	2	1	0	1
	hsa-miR-143-3p	NFATC1	chr18	1	0	1	1	1	0	1
	hsa-miR-143-3p	ZNF709	chr19	0	1	1	1	1	0	0
	hsa-miR-143-3p	DYRK1B	chr19	1	1	0	0	1	1	1
	hsa-miR-143-3p	PSG4	chr19	1	0	1	2	1	0	0
	hsa-miR-143-3p	FBXO46	chr19	1	0	0	1	0	1	1
	hsa-miR-143-3p	BBC3	chr19	1	0	0	1	0	1	1
	hsa-miR-143-3p	SCAMP4	chr19	1	0	0	1	1	1	1
	hsa-miR-143-3p	NFIC	chr19	1	0	1	1	1	0	1
	hsa-miR-143-3p	ZNF570	chr19	1	0	1	1	1	0	1
	hsa-miR-143-3p	ZNF526	chr19	1	0	1	1	1	0	0
	hsa-miR-143-3p	MYADM	chr19	1	0	1	1	1	0	0
	hsa-miR-143-3p	ZNF460	chr19	1	0	1	1	1	0	0
	hsa-miR-143-3p	PDIA6	chr2	1	0	1	0	1	0	1
	hsa-miR-143-3p	DNMT3A	chr2	1	0	1	0	1	1	1
	hsa-miR-143-3p	DTNB	chr2	1	0	0	0	1	1	1
	hsa-miR-143-3p	STRN	chr2	1	0	1	1	1	0	0
	hsa-miR-143-3p	EIF2AK2	chr2	1	0	1	1	1	0	0
	hsa-miR-143-3p	EIF2AK2	chr2	1	0	1	1	1	0	0
	hsa-miR-143-3p	ATL2	chr2	1	0	1	1	2	0	1
	hsa-miR-143-3p	PREPL	chr2	1	0	1	1	1	0	0
	hsa-miR-143-3p	PSME4	chr2	1	0	1	1	1	1	1
	hsa-miR-143-3p	PUS10	chr2	1	0	0	0	1	1	1
	hsa-miR-143-3p	C1D	chr2	1	0	1	1	1	0	0
	hsa-miR-143-3p	MOGS	chr2	1	0	1	0	1	1	1
	hsa-miR-143-3p	EIF2AK3	chr2	1	0	1	1	1	0	0
	hsa-miR-143-3p	CHST10	chr2	1	0	1	1	1	0	1
	hsa-miR-143-3p	CCDC93	chr2	1	0	1	1	0	0	1
	hsa-miR-143-3p	CIR1	chr2	1	0	1	1	1	0	0
	hsa-miR-143-3p	LNPK	chr2	1	0	1	1	1	0	0
	hsa-miR-143-3p	COL5A2	chr2	1	0	0	0	1	1	1
	hsa-miR-143-3p	INO80D	chr2	1	0	1	1	0	1	1
	hsa-miR-143-3p	IGFBP5	chr2	1	1	1	1	1	1	1
	hsa-miR-143-3p	USP40	chr2	2	0	2	2	1	0	0
	hsa-miR-143-3p	SELENOI	chr2	1	0	1	1	0	0	1
	hsa-miR-143-3p	FOSL2	chr2	1	1	1	1	1	0	0
	hsa-miR-143-3p	FOSL2	chr2	1	0	1	1	1	0	1
	hsa-miR-143-3p	PRKCE	chr2	1	0	0	1	1	1	1
	hsa-miR-143-3p	HK2	chr2	1	0	1	1	1	0	1
	hsa-miR-143-3p	RMND5A	chr2	1	0	0	1	1	1	1
	hsa-miR-143-3p	PTPN4	chr2	1	0	0	0	1	1	1
	hsa-miR-143-3p	CYBRD1	chr2	1	0	1	1	1	0	0
	hsa-miR-143-3p	ITGA6	chr2	1	0	1	1	1	1	1
	hsa-miR-143-3p	UBE2E3	chr2	1	0	1	1	1	1	1
	hsa-miR-143-3p	SLC39A10	chr2	1	0	0	1	1	0	1
	hsa-miR-143-3p	PNKD	chr2	1	1	1	1	0	0	0
	hsa-miR-143-3p	PNKD	chr2	1	0	1	1	1	0	0
	hsa-miR-143-3p	GIGYF2	chr2	1	0	1	1	1	1	1
	hsa-miR-143-3p	GIGYF2	chr2	1	0	1	1	0	1	0
	hsa-miR-143-3p	PLAGL2	chr20	1	0	0	1	1	1	1
	hsa-miR-143-3p	ZHX3	chr20	1	0	1	1	0	0	1
	hsa-miR-143-3p	CHD6	chr20	1	0	0	1	1	1	1
	hsa-miR-143-3p	OSER1	chr20	1	0	1	1	1	0	1
	hsa-miR-143-3p	TP53RK	chr20	1	0	1	1	1	0	0
	hsa-miR-143-3p	NFATC2	chr20	1	0	0	1	1	0	1
	hsa-miR-143-3p	KIF3B	chr20	1	0	1	1	0	1	0
	hsa-miR-143-3p	KIF3B	chr20	1	0	1	1	1	0	1
	hsa-miR-143-3p	TGIF2	chr20	1	0	1	0	1	0	1
	hsa-miR-143-3p	MYBL2	chr20	1	0	0	1	1	0	1
	hsa-miR-143-3p	VAPB	chr20	1	0	1	1	0	1	1
	hsa-miR-143-3p	VAPB	chr20	1	0	1	1	1	0	1
	hsa-miR-143-3p	GID8	chr20	1	0	0	0	1	1	1
	hsa-miR-143-3p	SUMO3	chr21	1	0	1	0	1	0	1
	hsa-miR-143-3p	MAPK1	chr22	1	0	1	1	0	0	1
	hsa-miR-143-3p	POLDIP3	chr22	1	0	1	1	1	0	0
	hsa-miR-143-3p	THRB	chr3	1	0	1	1	0	0	1
	hsa-miR-143-3p	CCDC58	chr3	1	0	1	1	1	1	1
	hsa-miR-143-3p	CCDC14	chr3	1	0	1	1	1	0	0
	hsa-miR-143-3p	ZNF148	chr3	1	0	0	0	1	1	1
	hsa-miR-143-3p	COMMD2	chr3	1	0	1	1	1	0	0
	hsa-miR-143-3p	CRELD1	chr3	1	0	1	1	1	1	1
	hsa-miR-143-3p	VHL	chr3	1	0	1	1	1	0	0
	hsa-miR-143-3p	UBE2E1	chr3	1	0	1	1	1	0	1
	hsa-miR-143-3p	NKTR	chr3	1	0	1	1	1	0	0
	hsa-miR-143-3p	ZKSCAN7	chr3	1	0	1	1	1	0	0
	hsa-miR-143-3p	PTPN23	chr3	1	0	1	1	1	0	0
	hsa-miR-143-3p	BSN	chr3	1	0	1	0	1	0	1
	hsa-miR-143-3p	CADM2	chr3	1	0	0	1	1	1	0
	hsa-miR-143-3p	ARL6	chr3	1	0	0	0	1	1	1
	hsa-miR-143-3p	ATP6V1A	chr3	1	0	1	1	1	1	1
	hsa-miR-143-3p	ATP6V1A	chr3	1	0	1	1	1	0	0
	hsa-miR-143-3p	RAB7A	chr3	1	0	1	1	1	1	1
	hsa-miR-143-3p	SELENOT	chr3	1	0	1	1	1	0	0
	hsa-miR-143-3p	FNDC3B	chr3	1	0	0	0	1	1	1
	hsa-miR-143-3p	ATP11B	chr3	1	0	1	1	1	0	0
	hsa-miR-143-3p	RASGEF1B	chr4	1	0	1	0	1	0	1
	hsa-miR-143-3p	SLC7A11	chr4	1	0	1	1	0	0	1
	hsa-miR-143-3p	SLC7A11	chr4	1	1	1	1	0	0	0
	hsa-miR-143-3p	OTUD4	chr4	1	0	0	1	1	1	1
	hsa-miR-143-3p	LRBA	chr4	1	0	1	1	1	0	0
	hsa-miR-143-3p	LRBA	chr4	1	0	1	1	1	1	0
	hsa-miR-143-3p	CPEB2	chr4	1	0	1	1	0	1	1
	hsa-miR-143-3p	PDGFRA	chr4	1	0	0	1	0	1	1
	hsa-miR-143-3p	SRP72	chr4	1	0	1	1	1	0	0
	hsa-miR-143-3p	SEPT11	chr4	1	0	0	1	1	0	1
	hsa-miR-143-3p	ANXA3	chr4	1	0	0	1	1	1	0
	hsa-miR-143-3p	PKD2	chr4	1	0	1	1	1	0	0
	hsa-miR-143-3p	PKD2	chr4	1	0	1	1	1	0	0
	hsa-miR-143-3p	TET2	chr4	0	0	1	1	1	0	1
	hsa-miR-143-3p	FAM241A	chr4	1	0	1	1	1	0	0
	hsa-miR-143-3p	GALNT7	chr4	1	0	1	1	1	1	0
	hsa-miR-143-3p	STOX2	chr4	1	0	1	1	1	0	1
	hsa-miR-143-3p	LIFR	chr5	1	0	0	1	0	1	1
	hsa-miR-143-3p	RICTOR	chr5	1	0	1	1	1	0	1
	hsa-miR-143-3p	ARL15	chr5	1	0	1	1	1	1	0
	hsa-miR-143-3p	STARD4	chr5	1	1	1	1	0	0	0
	hsa-miR-143-3p	GFPT2	chr5	1	0	0	1	1	1	1
	hsa-miR-143-3p	NPR3	chr5	1	0	1	1	1	0	1
	hsa-miR-143-3p	SLC1A3	chr5	1	0	1	1	1	0	0
	hsa-miR-143-3p	MAP1B	chr5	1	0	0	1	1	1	1
	hsa-miR-143-3p	ATG10	chr5	1	0	1	1	1	0	0
	hsa-miR-143-3p	CSNK1G3	chr5	1	0	1	1	1	1	1
	hsa-miR-143-3p	SLC35A4	chr5	1	0	0	1	1	1	1
	hsa-miR-143-3p	NDFIP1	chr5	1	0	0	1	1	1	1
	hsa-miR-143-3p	RBM27	chr5	0	0	1	1	1	0	1
	hsa-miR-143-3p	MFAP3	chr5	1	0	1	1	1	0	0
	hsa-miR-143-3p	LARP1	chr5	1	0	0	1	0	1	1
	hsa-miR-143-3p	SFXN1	chr5	1	0	1	1	1	0	0
	hsa-miR-143-3p	CPLX2	chr5	1	0	1	1	1	0	0
	hsa-miR-143-3p	C6orf62	chr6	1	0	0	1	1	1	1
	hsa-miR-143-3p	TAPBP	chr6	0	0	1	1	1	0	1
	hsa-miR-143-3p	ZNF318	chr6	1	0	1	1	1	0	0
	hsa-miR-143-3p	XPO5	chr6	1	0	0	1	1	0	1
	hsa-miR-143-3p	TRAM2	chr6	1	0	1	1	0	0	1
	hsa-miR-143-3p	MAP3K7	chr6	1	0	1	1	1	1	1
	hsa-miR-143-3p	USP45	chr6	1	0	0	0	1	1	1
	hsa-miR-143-3p	ARHGAP18	chr6	1	0	1	1	1	0	0
	hsa-miR-143-3p	CTGF	chr6	1	0	0	1	1	1	1
	hsa-miR-143-3p	TXLNB	chr6	1	0	1	1	1	0	1
	hsa-miR-143-3p	RBM24	chr6	1	0	1	1	1	1	1
	hsa-miR-143-3p	POLH	chr6	0	0	1	1	1	0	1
	hsa-miR-143-3p	MYO6	chr6	1	0	1	1	1	1	1
	hsa-miR-143-3p	SOBP	chr6	1	0	0	1	1	0	1
	hsa-miR-143-3p	MARCKS	chr6	1	0	0	1	0	1	1
	hsa-miR-143-3p	NCOA7	chr6	1	0	1	1	1	0	1
	hsa-miR-143-3p	PCMT1	chr6	1	0	1	1	1	0	1
	hsa-miR-143-3p	SCAF8	chr6	1	0	1	0	1	1	1
	hsa-miR-143-3p	IGF2R	chr6	1	0	1	0	1	0	1
	hsa-miR-143-3p	QKI	chr6	1	0	1	1	1	1	1
	hsa-miR-143-3p	HOXA5	chr7	1	0	1	1	1	1	0
	hsa-miR-143-3p	GLI3	chr7	1	0	1	1	1	1	1
	hsa-miR-143-3p	TNS3	chr7	1	0	1	1	1	0	1
	hsa-miR-143-3p	CNOT4	chr7	1	0	1	0	1	1	0
	hsa-miR-143-3p	USP42	chr7	1	0	0	0	1	1	1
	hsa-miR-143-3p	BBS9	chr7	1	0	1	1	1	0	0
	hsa-miR-143-3p	LIMK1	chr7	1	0	0	0	1	1	1
	hsa-miR-143-3p	PHTF2	chr7	1	0	0	1	1	1	1
	hsa-miR-143-3p	SERPINE1	chr7	1	0	0	1	1	0	1
	hsa-miR-143-3p	TNFRSF10D	chr8	1	0	1	1	1	0	0
	hsa-miR-143-3p	PNMA2	chr8	1	0	1	1	1	0	0
	hsa-miR-143-3p	GSR	chr8	1	0	1	1	1	0	0
	hsa-miR-143-3p	PPP2CB	chr8	1	0	1	1	1	0	0
	hsa-miR-143-3p	RAB11FIP1	chr8	1	0	1	0	1	0	1
	hsa-miR-143-3p	TM2D2	chr8	1	0	1	1	1	0	1
	hsa-miR-143-3p	PAG1	chr8	1	0	1	1	0	0	1
	hsa-miR-143-3p	LRP12	chr8	1	0	1	1	1	1	1
	hsa-miR-143-3p	TRPS1	chr8	1	0	1	1	0	1	0
	hsa-miR-143-3p	ASAP1	chr8	1	0	1	1	1	0	0
	hsa-miR-143-3p	PLPBP	chr8	1	0	1	1	1	0	0
	hsa-miR-143-3p	UBXN2B	chr8	1	0	1	2	1	0	0
	hsa-miR-143-3p	CA2	chr8	1	0	1	1	1	0	0
	hsa-miR-143-3p	GRHL2	chr8	1	0	1	1	1	1	1
	hsa-miR-143-3p	FAM91A1	chr8	1	0	1	1	1	0	0
	hsa-miR-143-3p	TIGD5	chr8	1	1	1	1	0	0	0
	hsa-miR-143-3p	TIGD5	chr8	1	1	1	1	1	0	1
	hsa-miR-143-3p	MLLT3	chr9	1	0	1	1	1	1	1
	hsa-miR-143-3p	ABHD17B	chr9	1	0	1	1	1	1	1
	hsa-miR-143-3p	C9orf40	chr9	1	0	1	1	1	0	0
	hsa-miR-143-3p	GOLM1	chr9	1	0	1	1	1	0	1
	hsa-miR-143-3p	SVEP1	chr9	1	0	0	1	1	1	1
	hsa-miR-143-3p	PTBP3	chr9	1	0	0	1	1	1	1
	hsa-miR-143-3p	MEGF9	chr9	1	0	1	1	0	0	1
	hsa-miR-143-3p	PSMD5	chr9	1	0	1	1	1	0	0
	hsa-miR-143-3p	PSMD5	chr9	1	0	1	1	1	0	0
	hsa-miR-143-3p	GCNT1	chr9	1	0	1	1	1	0	1
	hsa-miR-143-3p	ZNF618	chr9	1	0	1	1	0	1	1
	hsa-miR-143-3p	COL5A1	chr9	1	0	1	1	1	0	0
	hsa-miR-143-3p	PRKX	chrX	1	0	1	1	1	0	0
	hsa-miR-143-3p	ZNF182	chrX	1	0	1	1	1	0	0
	hsa-miR-143-3p	TSC22D3	chrX	1	0	1	1	1	0	0
	hsa-miR-143-3p	TSC22D3	chrX	1	0	1	1	1	1	1
	hsa-miR-143-3p	AMMECR1	chrX	1	0	0	0	1	1	1
	hsa-miR-143-3p	ZDHHC9	chrX	1	0	1	1	1	1	0
	hsa-miR-143-3p	ATP11C	chrX	1	0	1	1	1	0	1
	hsa-miR-143-3p	WWC3	chrX	1	0	1	1	1	1	1
	hsa-miR-143-3p	HCCS	chrX	1	0	1	1	1	0	0
	hsa-miR-143-3p	SCML1	chrX	1	0	1	1	1	0	0
	hsa-miR-143-3p	SCML1	chrX	1	0	1	1	1	0	0
	hsa-miR-143-3p	FTSJ1	chrX	1	0	1	1	1	0	0
	hsa-miR-143-3p	DLG3	chrX	1	0	1	1	0	1	1
	hsa-miR-143-3p	DLG3	chrX	1	0	1	1	1	0	0
	hsa-miR-143-3p	SLC16A2	chrX	1	0	1	2	1	0	1
	hsa-miR-143-3p	SLC16A2	chrX	1	0	1	0	0	1	1
	hsa-miR-143-3p	SLC16A2	chrX	1	0	1	1	1	1	1
	hsa-miR-143-3p	UPRT	chrX	1	0	1	1	1	0	0
	hsa-miR-143-3p	PGK1	chrX	1	0	0	1	0	1	1
	hsa-miR-143-3p	PHF6	chrX	1	0	1	1	1	1	1
	hsa-miR-143-3p	ZNF275	chrX	1	0	1	1	1	1	1
	hsa-miR-140-3p	HSPG2	chr1	1	0	1	0	0	1	1
	hsa-miR-140-3p	LUZP1	chr1	1	0	1	1	0	0	1
	hsa-miR-140-3p	NDC1	chr1	1	0	0	1	0	1	1
	hsa-miR-140-3p	PLPP3	chr1	1	0	1	1	0	1	1
	hsa-miR-140-3p	TRIM33	chr1	1	0	1	1	0	1	1
	hsa-miR-140-3p	OTUD7B	chr1	1	0	1	1	0	1	1
	hsa-miR-140-3p	RC3H1	chr1	1	0	1	1	0	1	1
	hsa-miR-140-3p	RC3H1	chr1	1	0	1	1	0	1	0
	hsa-miR-140-3p	TMEM50A	chr1	1	1	1	1	0	0	0
	hsa-miR-140-3p	AGO4	chr1	1	0	1	1	0	1	1
	hsa-miR-140-3p	USP1	chr1	1	0	1	1	0	0	1
	hsa-miR-140-3p	SGIP1	chr1	1	0	1	1	0	0	1
	hsa-miR-140-3p	HS2ST1	chr1	1	0	1	1	0	0	1
	hsa-miR-140-3p	BCL9	chr1	1	0	1	1	0	1	1
	hsa-miR-140-3p	MPZL1	chr1	1	0	1	1	0	0	1
	hsa-miR-140-3p	ATP1B1	chr1	1	0	1	1	0	1	1
	hsa-miR-140-3p	ZBTB18	chr1	1	0	1	1	0	1	1
	hsa-miR-140-3p	DIP2C	chr10	1	0	1	1	0	1	0
	hsa-miR-140-3p	ITGB1	chr10	1	0	1	1	0	0	1
	hsa-miR-140-3p	SAR1A	chr10	1	0	1	1	0	0	1
	hsa-miR-140-3p	TLL2	chr10	1	0	0	1	0	1	1
	hsa-miR-140-3p	CACUL1	chr10	1	0	1	1	0	0	1
	hsa-miR-140-3p	CISD1	chr10	1	1	0	1	0	0	1
	hsa-miR-140-3p	SIRT1	chr10	1	0	1	1	0	1	1
	hsa-miR-140-3p	SAMD8	chr10	0	0	1	1	0	1	1
	hsa-miR-140-3p	PTEN	chr10	1	0	1	0	0	1	1
	hsa-miR-140-3p	PTEN	chr10	1	0	1	0	0	1	1
	hsa-miR-140-3p	PCGF5	chr10	1	0	1	1	0	0	1
	hsa-miR-140-3p	RRAS2	chr11	1	0	1	1	0	0	1
	hsa-miR-140-3p	KMT5B	chr11	1	0	1	1	0	1	1
	hsa-miR-140-3p	GAB2	chr11	1	0	1	1	0	0	1
	hsa-miR-140-3p	GAB2	chr11	1	0	1	1	0	0	1
	hsa-miR-140-3p	FXYD6	chr11	1	0	1	1	0	0	1
	hsa-miR-140-3p	AP2A2	chr11	1	0	1	1	0	0	1
	hsa-miR-140-3p	WEE1	chr11	1	0	1	0	0	1	1
	hsa-miR-140-3p	HIPK3	chr11	1	0	0	1	0	1	1
	hsa-miR-140-3p	CAPRIN1	chr11	1	0	1	1	0	0	1
	hsa-miR-140-3p	CBL	chr11	1	1	1	1	0	0	1
	hsa-miR-140-3p	CBL	chr11	1	0	1	1	0	0	1
	hsa-miR-140-3p	CBL	chr11	1	0	1	1	0	0	1
	hsa-miR-140-3p	ANKRD52	chr12	1	0	0	1	0	1	1
	hsa-miR-140-3p	E2F7	chr12	1	0	1	1	0	0	1
	hsa-miR-140-3p	BTG1	chr12	1	0	1	0	0	1	1
	hsa-miR-140-3p	SPPL3	chr12	1	0	1	1	0	1	0
	hsa-miR-140-3p	SPPL3	chr12	1	0	1	1	0	1	1
	hsa-miR-140-3p	ARID2	chr12	1	0	1	0	0	1	1
	hsa-miR-140-3p	DAZAP2	chr12	1	0	1	1	0	1	1
	hsa-miR-140-3p	RAP1B	chr12	1	0	1	1	0	0	1
	hsa-miR-140-3p	RAB21	chr12	1	0	0	1	0	1	1
	hsa-miR-140-3p	ATXN7L3B	chr12	0	0	1	1	0	1	1
	hsa-miR-140-3p	ZDHHC17	chr12	1	0	1	1	0	1	0
	hsa-miR-140-3p	SLC7A1	chr13	1	0	0	1	0	1	1
	hsa-miR-140-3p	FGF9	chr13	0	0	1	1	0	1	1
	hsa-miR-140-3p	KLF5	chr13	1	0	1	1	0	1	0
	hsa-miR-140-3p	KLF5	chr13	1	0	1	1	0	1	1
	hsa-miR-140-3p	BIVM	chr13	1	0	1	1	0	1	0
	hsa-miR-140-3p	FBXO33	chr14	1	0	1	1	0	1	0
	hsa-miR-140-3p	FBXO33	chr14	1	0	1	1	0	1	1
	hsa-miR-140-3p	FBXO33	chr14	1	0	1	1	0	1	1
	hsa-miR-140-3p	ANGEL1	chr14	1	1	1	1	0	1	1
	hsa-miR-140-3p	CCDC85C	chr14	0	0	1	1	0	1	1
	hsa-miR-140-3p	PLEKHG3	chr14	1	0	1	1	0	1	1
	hsa-miR-140-3p	PLEKHG3	chr14	1	0	1	1	0	1	1
	hsa-miR-140-3p	MARK3	chr14	1	0	1	1	0	1	0
	hsa-miR-140-3p	MEIS2	chr15	1	0	1	1	0	1	1
	hsa-miR-140-3p	SLTM	chr15	1	0	1	1	0	0	1
	hsa-miR-140-3p	PEAK1	chr15	1	0	0	1	0	1	1
	hsa-miR-140-3p	BAHD1	chr15	1	0	1	1	0	1	1
	hsa-miR-140-3p	RAB8B	chr15	1	0	1	0	0	1	1
	hsa-miR-140-3p	ABHD2	chr15	1	0	1	1	0	1	1
	hsa-miR-140-3p	NR2F2	chr15	1	0	1	1	0	1	1
	hsa-miR-140-3p	UNKL	chr16	1	0	1	1	0	0	1
	hsa-miR-140-3p	ADCY9	chr16	1	0	1	1	0	1	1
	hsa-miR-140-3p	DCUN1D3	chr16	1	0	1	1	0	0	1
	hsa-miR-140-3p	USP31	chr16	1	0	1	1	0	1	1
	hsa-miR-140-3p	ARHGAP17	chr16	1	0	1	1	0	1	0
	hsa-miR-140-3p	FANCA	chr16	1	0	0	1	0	1	1
	hsa-miR-140-3p	CNEP1R1	chr16	1	0	1	1	0	0	1
	hsa-miR-140-3p	NXN	chr17	1	0	1	0	0	1	1
	hsa-miR-140-3p	DDX52	chr17	1	0	1	1	0	0	1
	hsa-miR-140-3p	FBXL20	chr17	1	0	1	1	0	0	1
	hsa-miR-140-3p	ATXN7L3	chr17	1	0	0	1	0	1	1
	hsa-miR-140-3p	MED13	chr17	1	0	1	1	0	1	0
	hsa-miR-140-3p	MED13	chr17	1	0	1	1	0	1	1
	hsa-miR-140-3p	KIF1C	chr17	1	0	1	0	0	1	1
	hsa-miR-140-3p	SUZ12	chr17	1	0	1	0	0	1	1
	hsa-miR-140-3p	KPNB1	chr17	1	0	1	0	0	1	1
	hsa-miR-140-3p	MAP2K6	chr17	1	0	1	1	0	1	1
	hsa-miR-140-3p	BCL2	chr18	1	0	1	1	0	1	1
	hsa-miR-140-3p	ONECUT2	chr18	1	0	1	1	0	1	1
	hsa-miR-140-3p	KIAA1468	chr18	1	0	1	1	0	1	1
	hsa-miR-140-3p	ZC3H4	chr19	1	0	1	1	0	0	1
	hsa-miR-140-3p	ZNF146	chr19	1	0	1	1	0	0	1
	hsa-miR-140-3p	ADAM17	chr2	1	0	1	1	0	1	1
	hsa-miR-140-3p	SLC30A3	chr2	1	0	1	1	0	0	1
	hsa-miR-140-3p	USP34	chr2	1	0	1	0	0	1	1
	hsa-miR-140-3p	PELI1	chr2	1	0	1	1	0	1	0
	hsa-miR-140-3p	SPRED2	chr2	1	0	1	1	0	0	1
	hsa-miR-140-3p	SP3	chr2	1	0	1	1	0	1	1
	hsa-miR-140-3p	OLA1	chr2	1	0	1	1	0	1	1
	hsa-miR-140-3p	ATF2	chr2	1	0	1	1	0	1	0
	hsa-miR-140-3p	SATB2	chr2	1	0	0	1	0	1	1
	hsa-miR-140-3p	EPHA4	chr2	1	0	1	1	0	1	1
	hsa-miR-140-3p	WDFY1	chr2	1	0	1	0	0	1	1
	hsa-miR-140-3p	HDAC4	chr2	1	0	1	1	0	0	1
	hsa-miR-140-3p	HPCAL1	chr2	1	0	1	0	0	1	1
	hsa-miR-140-3p	PPP1CB	chr2	1	0	1	1	0	1	1
	hsa-miR-140-3p	TET3	chr2	1	0	0	1	0	1	1
	hsa-miR-140-3p	KCMF1	chr2	1	0	1	1	0	0	1
	hsa-miR-140-3p	CCNT2	chr2	1	0	1	1	0	1	1
	hsa-miR-140-3p	MAP3K20	chr2	1	0	1	1	0	1	0
	hsa-miR-140-3p	MAP3K20	chr2	1	0	1	1	0	1	1
	hsa-miR-140-3p	HOXD10	chr2	1	0	1	1	0	1	0
	hsa-miR-140-3p	HNRNPA3	chr2	1	0	1	2	0	0	1
	hsa-miR-140-3p	SDC4	chr20	1	0	1	1	0	0	1
	hsa-miR-140-3p	SOX12	chr20	1	0	1	0	0	1	1
	hsa-miR-140-3p	SOX12	chr20	1	0	1	0	0	1	1
	hsa-miR-140-3p	SIRPA	chr20	1	0	1	1	0	0	1
	hsa-miR-140-3p	NRIP1	chr21	1	0	1	1	0	0	1
	hsa-miR-140-3p	NRIP1	chr21	1	0	1	1	0	0	1
	hsa-miR-140-3p	SON	chr21	1	0	1	0	0	1	1
	hsa-miR-140-3p	SLC5A3	chr21	1	0	0	1	0	1	1
	hsa-miR-140-3p	MAPK1	chr22	1	0	1	1	0	0	1
	hsa-miR-140-3p	MAPK1	chr22	1	0	1	1	0	0	1
	hsa-miR-140-3p	HMGXB4	chr22	1	0	1	1	0	1	1
	hsa-miR-140-3p	SRGAP3	chr3	1	0	1	1	0	0	1
	hsa-miR-140-3p	RHOA	chr3	1	0	1	1	0	1	1
	hsa-miR-140-3p	DENND6A	chr3	1	0	1	1	0	1	1
	hsa-miR-140-3p	FOXP1	chr3	1	0	1	0	0	1	1
	hsa-miR-140-3p	NAA50	chr3	1	0	1	1	0	1	1
	hsa-miR-140-3p	KPNA1	chr3	1	0	1	1	0	0	1
	hsa-miR-140-3p	SSR3	chr3	1	0	1	1	0	1	1
	hsa-miR-140-3p	B3GALNT1	chr3	1	0	1	1	0	0	1
	hsa-miR-140-3p	EIF5A2	chr3	1	0	1	1	0	1	1
	hsa-miR-140-3p	DCUN1D1	chr3	1	0	1	1	0	1	1
	hsa-miR-140-3p	CHL1	chr3	1	0	1	1	0	0	1
	hsa-miR-140-3p	RARB	chr3	1	0	1	1	0	0	1
	hsa-miR-140-3p	KCTD6	chr3	1	0	1	1	0	0	1
	hsa-miR-140-3p	ROBO2	chr3	1	0	1	1	0	1	1
	hsa-miR-140-3p	ZBTB38	chr3	1	0	1	1	0	0	1
	hsa-miR-140-3p	RNF7	chr3	1	0	1	1	0	1	1
	hsa-miR-140-3p	SCHIP1	chr3	1	0	1	0	0	1	1
	hsa-miR-140-3p	IQCJ-SCHIP1	chr3	1	0	1	0	0	1	1
	hsa-miR-140-3p	SKIL	chr3	0	0	1	1	0	1	1
	hsa-miR-140-3p	PAK2	chr3	1	0	1	1	0	0	1
	hsa-miR-140-3p	QDPR	chr4	1	0	1	1	0	1	0
	hsa-miR-140-3p	RASGEF1B	chr4	1	0	1	0	0	1	1
	hsa-miR-140-3p	MRFAP1	chr4	1	0	1	1	0	0	1
	hsa-miR-140-3p	KIAA0232	chr4	1	0	1	1	0	1	1
	hsa-miR-140-3p	SLAIN2	chr4	1	0	1	0	0	1	1
	hsa-miR-140-3p	PKD2	chr4	1	0	0	1	0	1	1
	hsa-miR-140-3p	GAB1	chr4	1	0	1	1	0	0	1
	hsa-miR-140-3p	MOCS2	chr5	1	0	1	1	0	0	1
	hsa-miR-140-3p	MOCS2	chr5	1	0	1	1	0	0	1
	hsa-miR-140-3p	MIER3	chr5	1	0	1	1	0	1	0
	hsa-miR-140-3p	MIER3	chr5	1	0	1	1	0	1	1
	hsa-miR-140-3p	LHFPL2	chr5	1	0	1	1	0	0	1
	hsa-miR-140-3p	LHFPL2	chr5	1	0	1	1	0	0	1
	hsa-miR-140-3p	NREP	chr5	1	0	1	0	0	1	1
	hsa-miR-140-3p	REEP5	chr5	1	0	1	1	0	0	1
	hsa-miR-140-3p	AFF4	chr5	1	0	0	1	0	1	1
	hsa-miR-140-3p	SPRY4	chr5	1	0	1	1	0	1	1
	hsa-miR-140-3p	RNF44	chr5	1	0	0	1	0	1	1
	hsa-miR-140-3p	AHRR	chr5	1	0	1	1	0	0	1
	hsa-miR-140-3p	2022-03-06	chr5	1	0	1	1	0	1	1
	hsa-miR-140-3p	PURA	chr5	1	0	1	0	0	1	1
	hsa-miR-140-3p	NDST1	chr5	1	2	1	2	0	1	0
	hsa-miR-140-3p	NDST1	chr5	1	0	1	0	0	1	1
	hsa-miR-140-3p	NUP153	chr6	1	0	1	1	0	1	1
	hsa-miR-140-3p	HMGN3	chr6	1	0	1	1	0	0	1
	hsa-miR-140-3p	GOPC	chr6	1	0	1	1	0	0	1
	hsa-miR-140-3p	NFYA	chr6	1	0	1	1	0	0	1
	hsa-miR-140-3p	SOBP	chr6	1	0	1	1	0	0	1
	hsa-miR-140-3p	SOBP	chr6	1	0	1	1	0	0	1
	hsa-miR-140-3p	MARCKS	chr6	1	0	1	1	0	1	1
	hsa-miR-140-3p	SLC35F1	chr6	1	0	1	0	0	1	1
	hsa-miR-140-3p	MYB	chr6	1	0	1	1	0	1	1
	hsa-miR-140-3p	TAB2	chr6	1	0	1	1	0	0	1
	hsa-miR-140-3p	WTAP	chr6	1	0	1	1	0	1	0
	hsa-miR-140-3p	CYTH3	chr7	1	0	1	1	0	0	1
	hsa-miR-140-3p	HOXA9	chr7	1	0	0	1	0	1	1
	hsa-miR-140-3p	YWHAG	chr7	1	0	1	1	0	1	1
	hsa-miR-140-3p	CDK6	chr7	1	1	1	1	0	0	1
	hsa-miR-140-3p	KIAA1147	chr7	1	0	1	1	0	0	1
	hsa-miR-140-3p	TTYH3	chr7	1	0	1	1	0	1	1
	hsa-miR-140-3p	SP4	chr7	1	0	1	1	0	1	1
	hsa-miR-140-3p	CASD1	chr7	1	0	1	1	0	1	1
	hsa-miR-140-3p	CASD1	chr7	1	0	1	1	0	0	1
	hsa-miR-140-3p	CUX1	chr7	1	0	1	0	0	1	1
	hsa-miR-140-3p	HBP1	chr7	1	0	1	1	0	1	1
	hsa-miR-140-3p	ARF5	chr7	1	0	1	1	0	1	0
	hsa-miR-140-3p	AHCYL2	chr7	1	0	1	1	0	0	1
	hsa-miR-140-3p	UBN2	chr7	1	0	1	1	0	0	1
	hsa-miR-140-3p	PURG	chr8	1	0	1	0	0	1	1
	hsa-miR-140-3p	PAG1	chr8	1	0	1	1	0	1	0
	hsa-miR-140-3p	TRPS1	chr8	1	1	1	1	0	1	1
	hsa-miR-140-3p	SAMD12	chr8	1	0	1	1	0	1	0
	hsa-miR-140-3p	MTSS1	chr8	1	0	1	1	0	1	1
	hsa-miR-140-3p	AGO2	chr8	1	0	1	0	0	1	1
	hsa-miR-140-3p	CCAR2	chr8	1	0	0	1	0	1	1
	hsa-miR-140-3p	ERLIN2	chr8	1	0	1	1	0	0	1
	hsa-miR-140-3p	MLLT3	chr9	1	0	1	1	0	1	1
	hsa-miR-140-3p	C9orf40	chr9	1	0	1	1	0	1	0
	hsa-miR-140-3p	PTCH1	chr9	1	0	0	1	0	1	1
	hsa-miR-140-3p	KLF4	chr9	1	0	1	0	0	1	1
	hsa-miR-140-3p	SMARCA2	chr9	1	0	1	1	0	1	1
	hsa-miR-140-3p	SMARCA2	chr9	1	0	1	1	0	1	0
	hsa-miR-140-3p	DNM1	chr9	1	0	1	1	0	1	1
	hsa-miR-140-3p	NUP188	chr9	1	0	1	1	0	0	1
	hsa-miR-140-3p	RPS6KA3	chrX	1	0	1	1	0	0	1
	hsa-miR-140-3p	HS6ST2	chrX	1	0	1	1	0	0	1
	hsa-miR-140-3p	MECP2	chrX	1	0	1	0	0	1	1
	hsa-miR-140-3p	TXLNG	chrX	1	0	1	1	0	1	0
	hsa-miR-140-3p	TXLNG	chrX	1	0	1	1	0	1	1
	hsa-miR-140-3p	NONO	chrX	1	0	1	2	0	1	0
	hsa-miR-140-3p	STAG2	chrX	1	0	1	1	0	1	1
	hsa-miR-140-3p	PHF6	chrX	1	0	1	1	0	1	0
	hsa-miR-140-3p	PHF6	chrX	1	0	1	1	0	1	0
	hsa-miR-195-5p	DVL1	chr1	1	0	1	1	1	0	0
	hsa-miR-195-5p	CTNNBIP1	chr1	1	0	1	0	1	0	1
	hsa-miR-195-5p	HSPG2	chr1	1	0	0	0	1	1	1
	hsa-miR-195-5p	WNT4	chr1	1	0	0	0	1	1	1
	hsa-miR-195-5p	LUZP1	chr1	1	0	1	1	0	1	1
	hsa-miR-195-5p	LUZP1	chr1	1	0	1	1	1	0	0
	hsa-miR-195-5p	LUZP1	chr1	1	0	1	1	0	1	1
	hsa-miR-195-5p	LUZP1	chr1	1	0	1	1	0	1	1
	hsa-miR-195-5p	OSCP1	chr1	1	0	1	0	1	0	1
	hsa-miR-195-5p	YRDC	chr1	1	0	1	1	1	0	1
	hsa-miR-195-5p	PPT1	chr1	1	0	1	1	1	0	0
	hsa-miR-195-5p	MKNK1	chr1	1	0	1	1	1	0	1
	hsa-miR-195-5p	RAB3B	chr1	1	0	1	1	1	0	0
	hsa-miR-195-5p	CC2D1B	chr1	1	0	1	1	1	0	0
	hsa-miR-195-5p	CC2D1B	chr1	1	0	1	1	1	1	1
	hsa-miR-195-5p	PLPP3	chr1	1	0	1	1	1	0	0
	hsa-miR-195-5p	PLPP3	chr1	1	0	1	1	1	0	1
	hsa-miR-195-5p	SERBP1	chr1	1	0	1	1	1	1	1
	hsa-miR-195-5p	GNG12	chr1	1	0	1	1	1	0	0
	hsa-miR-195-5p	SYDE2	chr1	1	0	1	1	1	1	1
	hsa-miR-195-5p	TGFBR3	chr1	1	0	1	0	1	1	1
	hsa-miR-195-5p	EVI5	chr1	1	0	1	0	1	0	1
	hsa-miR-195-5p	WDR47	chr1	1	0	0	2	1	1	1
	hsa-miR-195-5p	SORT1	chr1	1	0	1	1	0	0	1
	hsa-miR-195-5p	RSBN1	chr1	1	0	1	1	1	1	0
	hsa-miR-195-5p	RSBN1	chr1	1	0	1	1	1	0	1
	hsa-miR-195-5p	DENND2C	chr1	2	0	1	1	1	0	1
	hsa-miR-195-5p	CSDE1	chr1	2	0	2	2	1	1	2
	hsa-miR-195-5p	ZNF697	chr1	1	0	1	1	0	1	1
	hsa-miR-195-5p	NOTCH2	chr1	1	0	1	1	1	0	1
	hsa-miR-195-5p	PRKAB2	chr1	1	0	1	1	1	0	1
	hsa-miR-195-5p	ENSA	chr1	1	0	1	1	0	1	0
	hsa-miR-195-5p	PI4KB	chr1	1	0	1	0	0	1	1
	hsa-miR-195-5p	SELENBP1	chr1	1	0	1	1	1	0	0
	hsa-miR-195-5p	TPM3	chr1	2	0	2	1	1	0	0
	hsa-miR-195-5p	UBE2Q1	chr1	1	0	1	1	1	1	1
	hsa-miR-195-5p	UBE2Q1	chr1	1	0	1	1	1	0	1
	hsa-miR-195-5p	UBE2Q1	chr1	1	0	1	1	1	0	0
	hsa-miR-195-5p	FAM189B	chr1	1	0	1	0	1	1	1
	hsa-miR-195-5p	ASH1L	chr1	1	0	1	1	1	1	1
	hsa-miR-195-5p	HDGF	chr1	1	0	1	1	1	1	1
	hsa-miR-195-5p	SH2D2A	chr1	1	0	1	1	1	0	1
	hsa-miR-195-5p	CFAP45	chr1	1	0	1	1	1	0	1
	hsa-miR-195-5p	DCAF8	chr1	1	0	1	1	1	0	1
	hsa-miR-195-5p	DEDD	chr1	1	0	1	1	1	1	0
	hsa-miR-195-5p	DEDD	chr1	1	0	1	1	0	2	1
	hsa-miR-195-5p	COP1	chr1	1	0	1	1	1	0	1
	hsa-miR-195-5p	ABL2	chr1	1	0	1	1	0	1	1
	hsa-miR-195-5p	ABL2	chr1	1	0	1	1	0	0	1
	hsa-miR-195-5p	KCNT2	chr1	2	0	2	2	1	0	0
	hsa-miR-195-5p	PHLDA3	chr1	1	0	0	1	1	1	1
	hsa-miR-195-5p	NUAK2	chr1	1	0	1	0	1	1	0
	hsa-miR-195-5p	YOD1	chr1	1	0	0	1	0	1	1
	hsa-miR-195-5p	PLXNA2	chr1	1	0	1	1	0	1	1
	hsa-miR-195-5p	ENAH	chr1	1	0	1	1	0	1	1
	hsa-miR-195-5p	EGLN1	chr1	1	0	1	0	1	0	1
	hsa-miR-195-5p	SIPA1L2	chr1	1	0	1	1	1	1	1
	hsa-miR-195-5p	AKT3	chr1	2	0	1	1	1	1	1
	hsa-miR-195-5p	SKI	chr1	0	0	2	2	0	1	1
	hsa-miR-195-5p	ESPN	chr1	1	0	1	1	1	0	0
	hsa-miR-195-5p	UBE4B	chr1	1	0	1	1	1	1	1
	hsa-miR-195-5p	KIF1B	chr1	1	0	1	1	1	1	1
	hsa-miR-195-5p	KIF1B	chr1	2	0	2	2	1	1	2
	hsa-miR-195-5p	KIF1B	chr1	1	0	1	1	1	0	0
	hsa-miR-195-5p	MFN2	chr1	1	0	1	0	1	0	1
	hsa-miR-195-5p	DNAJC16	chr1	1	0	1	0	0	1	1
	hsa-miR-195-5p	SPEN	chr1	1	0	1	1	1	2	1
	hsa-miR-195-5p	CDC42	chr1	2	0	2	0	1	1	2
	hsa-miR-195-5p	CDC42	chr1	1	0	1	0	1	1	1
	hsa-miR-195-5p	PNRC2	chr1	1	0	0	1	1	0	1
	hsa-miR-195-5p	MTFR1L	chr1	1	0	1	0	1	1	1
	hsa-miR-195-5p	PDIK1L	chr1	1	0	1	1	1	1	1
	hsa-miR-195-5p	DHDDS	chr1	1	0	0	0	1	1	1
	hsa-miR-195-5p	WDTC1	chr1	1	0	1	1	0	1	1
	hsa-miR-195-5p	ZNF362	chr1	1	0	1	1	1	2	1
	hsa-miR-195-5p	AGO1	chr1	1	0	1	1	1	1	1
	hsa-miR-195-5p	AKIRIN1	chr1	1	0	1	1	1	1	0
	hsa-miR-195-5p	AKIRIN1	chr1	0	0	1	1	0	1	1
	hsa-miR-195-5p	ZNF691	chr1	1	0	1	1	1	0	0
	hsa-miR-195-5p	CMPK1	chr1	1	0	0	1	0	1	1
	hsa-miR-195-5p	AK4	chr1	1	0	1	1	1	1	1
	hsa-miR-195-5p	SRSF11	chr1	1	0	1	1	1	2	1
	hsa-miR-195-5p	MIGA1	chr1	1	0	1	1	1	0	1
	hsa-miR-195-5p	MIGA1	chr1	1	0	1	1	1	0	0
	hsa-miR-195-5p	DNAJB4	chr1	1	0	1	1	1	0	1
	hsa-miR-195-5p	DNAJB4	chr1	1	0	1	1	1	0	1
	hsa-miR-195-5p	ADGRL2	chr1	1	0	1	1	1	1	1
	hsa-miR-195-5p	ZNF326	chr1	1	0	1	1	1	1	0
	hsa-miR-195-5p	CDC14A	chr1	1	0	1	1	1	0	1
	hsa-miR-195-5p	STXBP3	chr1	2	0	2	2	1	1	2
	hsa-miR-195-5p	GNAI3	chr1	1	0	1	1	1	1	1
	hsa-miR-195-5p	KCNC4	chr1	1	0	1	1	1	1	1
	hsa-miR-195-5p	KCNC4	chr1	1	0	1	1	0	1	0
	hsa-miR-195-5p	MOV10	chr1	1	0	0	1	1	1	0
	hsa-miR-195-5p	LRIG2	chr1	1	0	1	1	1	1	1
	hsa-miR-195-5p	TXNIP	chr1	1	0	1	0	1	0	1
	hsa-miR-195-5p	ANKRD34A	chr1	1	0	1	0	1	0	1
	hsa-miR-195-5p	LY9	chr1	1	0	1	1	1	0	0
	hsa-miR-195-5p	ATF6	chr1	1	0	1	1	1	0	0
	hsa-miR-195-5p	UHMK1	chr1	1	0	1	1	1	0	0
	hsa-miR-195-5p	UHMK1	chr1	0	0	1	1	0	1	1
	hsa-miR-195-5p	POU2F1	chr1	0	0	1	1	0	1	1
	hsa-miR-195-5p	POU2F1	chr1	0	0	1	1	0	1	1
	hsa-miR-195-5p	PRRC2C	chr1	2	0	1	2	1	0	1
	hsa-miR-195-5p	SUCO	chr1	1	0	1	1	1	1	1
	hsa-miR-195-5p	CEP350	chr1	1	0	1	0	1	1	0
	hsa-miR-195-5p	LAMC1	chr1	1	0	1	0	1	1	1
	hsa-miR-195-5p	C1orf21	chr1	2	0	1	1	1	2	1
	hsa-miR-195-5p	NAV1	chr1	1	0	1	1	1	1	1
	hsa-miR-195-5p	IPO9	chr1	1	0	1	1	0	1	0
	hsa-miR-195-5p	IPO9	chr1	2	0	2	2	0	1	1
	hsa-miR-195-5p	BTG2	chr1	1	0	1	1	1	1	1
	hsa-miR-195-5p	BTG2	chr1	1	0	1	1	1	1	1
	hsa-miR-195-5p	SRGAP2	chr1	1	0	1	0	1	1	0
	hsa-miR-195-5p	RASSF5	chr1	1	0	1	1	1	1	1
	hsa-miR-195-5p	G0S2	chr1	1	0	1	0	1	1	1
	hsa-miR-195-5p	RCOR3	chr1	1	0	1	0	1	2	1
	hsa-miR-195-5p	WNT3A	chr1	1	0	1	1	1	1	1
	hsa-miR-195-5p	MAP3K21	chr1	1	0	1	1	1	0	1
	hsa-miR-195-5p	GDI2	chr10	3	0	3	0	1	0	3
	hsa-miR-195-5p	USP6NL	chr10	1	0	1	0	1	0	1
	hsa-miR-195-5p	NEBL	chr10	1	0	1	1	0	2	1
	hsa-miR-195-5p	MKX	chr10	1	0	1	1	1	0	1
	hsa-miR-195-5p	ARHGAP12	chr10	1	0	1	1	1	1	0
	hsa-miR-195-5p	KIF5B	chr10	1	0	1	1	1	1	0
	hsa-miR-195-5p	CUL2	chr10	1	0	1	1	1	1	1
	hsa-miR-195-5p	CCDC6	chr10	1	0	1	1	1	1	0
	hsa-miR-195-5p	CCDC6	chr10	1	0	1	1	1	1	1
	hsa-miR-195-5p	MICU1	chr10	2	0	2	0	1	1	0
	hsa-miR-195-5p	PPP3CB	chr10	1	0	1	0	1	1	0
	hsa-miR-195-5p	ANXA11	chr10	1	0	1	1	1	0	1
	hsa-miR-195-5p	WAPL	chr10	1	0	1	1	1	1	1
	hsa-miR-195-5p	GLUD1	chr10	1	0	1	0	1	1	1
	hsa-miR-195-5p	PANK1	chr10	1	0	1	0	1	0	1
	hsa-miR-195-5p	CPEB3	chr10	1	0	1	1	1	1	1
	hsa-miR-195-5p	MMS19	chr10	1	0	1	1	1	0	0
	hsa-miR-195-5p	CHUK	chr10	1	0	1	1	1	0	0
	hsa-miR-195-5p	ARL3	chr10	1	0	1	1	1	0	1
	hsa-miR-195-5p	RAB11FIP2	chr10	1	0	1	1	0	0	1
	hsa-miR-195-5p	RAB11FIP2	chr10	1	0	1	1	1	1	1
	hsa-miR-195-5p	CACUL1	chr10	1	0	0	1	1	1	1
	hsa-miR-195-5p	EIF3A	chr10	1	0	1	1	1	1	1
	hsa-miR-195-5p	ARL5B	chr10	1	0	1	1	0	0	1
	hsa-miR-195-5p	RET	chr10	1	0	1	1	1	0	0
	hsa-miR-195-5p	RET	chr10	1	0	1	1	1	1	1
	hsa-miR-195-5p	VCL	chr10	1	0	1	1	1	0	0
	hsa-miR-195-5p	VCL	chr10	1	0	1	1	1	0	0
	hsa-miR-195-5p	PPIF	chr10	1	0	1	0	1	0	1
	hsa-miR-195-5p	SNCG	chr10	1	0	1	1	1	0	0
	hsa-miR-195-5p	SNCG	chr10	1	0	1	1	1	0	1
	hsa-miR-195-5p	PCGF5	chr10	1	0	1	1	0	0	1
	hsa-miR-195-5p	PCGF5	chr10	1	0	1	1	1	1	1
	hsa-miR-195-5p	BTAF1	chr10	1	0	1	1	1	0	1
	hsa-miR-195-5p	2022-03-05	chr10	2	0	2	2	1	0	1
	hsa-miR-195-5p	CEP55	chr10	1	0	1	0	1	0	1
	hsa-miR-195-5p	SLC35G1	chr10	1	0	1	1	1	1	1
	hsa-miR-195-5p	LCOR	chr10	0	0	1	1	0	1	1
	hsa-miR-195-5p	ZDHHC16	chr10	1	0	1	1	1	0	0
	hsa-miR-195-5p	ENTPD7	chr10	1	0	1	1	0	0	1
	hsa-miR-195-5p	BTRC	chr10	1	0	1	1	1	1	1
	hsa-miR-195-5p	BTRC	chr10	1	0	1	1	1	1	1
	hsa-miR-195-5p	SFXN2	chr10	1	0	1	1	1	0	1
	hsa-miR-195-5p	CNNM2	chr10	1	0	1	1	1	0	1
	hsa-miR-195-5p	TAF5	chr10	1	0	1	0	1	1	0
	hsa-miR-195-5p	PDCD11	chr10	1	0	1	1	1	0	1
	hsa-miR-195-5p	PDCD4	chr10	1	0	1	3	1	0	1
	hsa-miR-195-5p	PDCD4	chr10	2	0	2	0	1	1	1
	hsa-miR-195-5p	SHOC2	chr10	1	0	1	1	1	1	1
	hsa-miR-195-5p	SHOC2	chr10	1	0	1	1	1	1	1
	hsa-miR-195-5p	VTI1A	chr10	1	0	0	0	1	1	1
	hsa-miR-195-5p	FAM160B1	chr10	1	0	1	0	1	0	1
	hsa-miR-195-5p	PLEKHA1	chr10	1	0	1	1	1	1	1
	hsa-miR-195-5p	PWWP2B	chr10	1	0	1	1	1	0	1
	hsa-miR-195-5p	SLC25A22	chr11	3	0	3	3	1	0	3
	hsa-miR-195-5p	STK33	chr11	1	0	1	1	1	1	1
	hsa-miR-195-5p	SOX6	chr11	0	0	1	1	1	1	1
	hsa-miR-195-5p	BDNF	chr11	1	0	1	0	1	1	1
	hsa-miR-195-5p	ARFGAP2	chr11	2	0	2	2	1	1	1
	hsa-miR-195-5p	ACP2	chr11	2	1	0	1	1	0	0
	hsa-miR-195-5p	KBTBD4	chr11	2	0	2	2	1	1	0
	hsa-miR-195-5p	SLC43A1	chr11	2	0	2	0	1	0	2
	hsa-miR-195-5p	VPS37C	chr11	1	0	0	1	0	1	1
	hsa-miR-195-5p	CYB561A3	chr11	2	1	2	0	1	0	0
	hsa-miR-195-5p	CYB561A3	chr11	1	0	1	1	1	0	0
	hsa-miR-195-5p	TMEM258	chr11	1	0	1	1	1	0	0
	hsa-miR-195-5p	FOSL1	chr11	1	0	0	1	0	1	1
	hsa-miR-195-5p	C11orf68	chr11	1	0	1	0	1	1	1
	hsa-miR-195-5p	SPTBN2	chr11	1	0	1	1	1	1	1
	hsa-miR-195-5p	C11orf24	chr11	1	0	1	0	1	0	1
	hsa-miR-195-5p	PGM2L1	chr11	2	0	2	0	0	1	1
	hsa-miR-195-5p	SYTL2	chr11	2	0	2	0	1	0	2
	hsa-miR-195-5p	CHORDC1	chr11	1	0	1	1	1	1	1
	hsa-miR-195-5p	PPP2R1B	chr11	1	0	0	1	1	0	1
	hsa-miR-195-5p	CADM1	chr11	1	0	1	0	1	1	1
	hsa-miR-195-5p	BACE1	chr11	1	0	1	1	0	0	1
	hsa-miR-195-5p	BACE1	chr11	1	1	1	1	0	1	1
	hsa-miR-195-5p	BCL9L	chr11	2	0	2	2	0	1	1
	hsa-miR-195-5p	BCL9L	chr11	1	0	1	1	0	1	1
	hsa-miR-195-5p	NECTIN1	chr11	1	0	1	1	0	2	1
	hsa-miR-195-5p	NECTIN1	chr11	1	0	1	1	0	1	1
	hsa-miR-195-5p	SRPRA	chr11	1	0	1	1	1	1	1
	hsa-miR-195-5p	ARHGAP32	chr11	0	0	1	0	1	1	1
	hsa-miR-195-5p	ZBTB44	chr11	0	0	1	1	1	1	1
	hsa-miR-195-5p	ZBTB44	chr11	0	0	1	1	0	1	1
	hsa-miR-195-5p	RIC8A	chr11	1	0	1	1	1	0	1
	hsa-miR-195-5p	SMPD1	chr11	1	0	1	1	1	0	0
	hsa-miR-195-5p	SMPD1	chr11	1	0	1	1	1	0	1
	hsa-miR-195-5p	IPO7	chr11	0	0	1	1	1	1	1
	hsa-miR-195-5p	WEE1	chr11	1	0	1	1	1	1	1
	hsa-miR-195-5p	WEE1	chr11	1	0	1	1	1	1	1
	hsa-miR-195-5p	WEE1	chr11	1	0	1	1	1	0	0
	hsa-miR-195-5p	SWAP70	chr11	1	0	1	0	1	0	1
	hsa-miR-195-5p	PDE3B	chr11	1	0	1	1	1	0	1
	hsa-miR-195-5p	ANO3	chr11	1	0	1	1	1	1	1
	hsa-miR-195-5p	CAPRIN1	chr11	1	0	1	1	1	0	1
	hsa-miR-195-5p	CAPRIN1	chr11	1	0	1	1	1	0	1
	hsa-miR-195-5p	EXT2	chr11	1	0	1	1	1	0	0
	hsa-miR-195-5p	LARGE2	chr11	1	0	1	1	1	0	1
	hsa-miR-195-5p	ATG13	chr11	1	0	1	1	1	0	1
	hsa-miR-195-5p	ATG13	chr11	2	0	2	2	0	0	1
	hsa-miR-195-5p	MADD	chr11	1	0	1	1	1	0	0
	hsa-miR-195-5p	PTPRJ	chr11	1	0	0	0	1	1	1
	hsa-miR-195-5p	TMEM109	chr11	1	0	1	1	1	0	0
	hsa-miR-195-5p	ESRRA	chr11	2	0	2	2	1	1	2
	hsa-miR-195-5p	ARL2	chr11	2	0	2	4	1	1	2
	hsa-miR-195-5p	ARL2	chr11	2	0	2	0	0	1	1
	hsa-miR-195-5p	ARL2	chr11	1	0	1	2	1	0	0
	hsa-miR-195-5p	ARL2	chr11	1	0	1	0	0	1	1
	hsa-miR-195-5p	CDC42EP2	chr11	2	0	2	0	0	1	2
	hsa-miR-195-5p	CNIH2	chr11	1	0	0	0	1	1	1
	hsa-miR-195-5p	PPP6R3	chr11	1	0	1	1	1	0	1
	hsa-miR-195-5p	CCND1	chr11	1	0	1	1	0	1	1
	hsa-miR-195-5p	CCND1	chr11	1	0	1	1	1	1	1
	hsa-miR-195-5p	AQP11	chr11	1	0	1	1	1	0	1
	hsa-miR-195-5p	EED	chr11	1	0	1	1	1	0	1
	hsa-miR-195-5p	TMEM135	chr11	1	0	1	0	1	1	1
	hsa-miR-195-5p	FAT3	chr11	1	0	1	0	1	1	0
	hsa-miR-195-5p	AMOTL1	chr11	1	0	0	1	1	1	1
	hsa-miR-195-5p	YAP1	chr11	1	0	1	1	1	0	1
	hsa-miR-195-5p	ZC3H12C	chr11	1	0	1	1	1	0	0
	hsa-miR-195-5p	DIXDC1	chr11	1	0	1	0	0	1	1
	hsa-miR-195-5p	DIXDC1	chr11	1	0	1	0	1	1	1
	hsa-miR-195-5p	PAFAH1B2	chr11	0	0	1	1	0	1	1
	hsa-miR-195-5p	PAFAH1B2	chr11	0	0	1	1	1	0	1
	hsa-miR-195-5p	SIDT2	chr11	1	0	1	1	1	1	1
	hsa-miR-195-5p	IL10RA	chr11	1	0	1	0	1	0	1
	hsa-miR-195-5p	UBE4A	chr11	1	0	1	1	1	0	0
	hsa-miR-195-5p	UBE4A	chr11	1	0	1	1	1	0	1
	hsa-miR-195-5p	ARCN1	chr11	1	0	1	0	1	1	0
	hsa-miR-195-5p	ARCN1	chr11	1	0	1	0	1	1	0
	hsa-miR-195-5p	NLRX1	chr11	1	0	1	1	2	0	0
	hsa-miR-195-5p	TBRG1	chr11	1	0	1	1	1	0	1
	hsa-miR-195-5p	CHEK1	chr11	1	0	1	1	1	1	1
	hsa-miR-195-5p	VAMP1	chr12	1	0	1	1	1	1	1
	hsa-miR-195-5p	CD163	chr12	1	0	1	1	1	0	1
	hsa-miR-195-5p	SLC2A3	chr12	1	0	1	1	1	0	1
	hsa-miR-195-5p	MFAP5	chr12	1	0	1	1	1	0	0
	hsa-miR-195-5p	M6PR	chr12	1	0	1	0	1	0	1
	hsa-miR-195-5p	CD69	chr12	1	0	1	0	1	0	1
	hsa-miR-195-5p	LRP6	chr12	1	0	1	1	0	0	1
	hsa-miR-195-5p	LRP6	chr12	1	0	1	1	1	1	1
	hsa-miR-195-5p	WBP11	chr12	1	0	1	1	1	1	1
	hsa-miR-195-5p	SOX5	chr12	1	0	0	1	0	1	1
	hsa-miR-195-5p	BHLHE41	chr12	2	0	2	2	1	1	2
	hsa-miR-195-5p	PTHLH	chr12	1	0	1	0	1	2	1
	hsa-miR-195-5p	SINHCAF	chr12	1	0	1	1	1	1	1
	hsa-miR-195-5p	KIF21A	chr12	1	0	1	0	1	1	1
	hsa-miR-195-5p	SLC2A13	chr12	1	0	1	0	1	0	1
	hsa-miR-195-5p	SCAF11	chr12	1	0	1	0	1	0	1
	hsa-miR-195-5p	KMT2D	chr12	1	0	1	1	0	1	1
	hsa-miR-195-5p	KMT2D	chr12	1	0	1	1	0	1	0
	hsa-miR-195-5p	TUBA1A	chr12	1	0	1	1	1	1	1
	hsa-miR-195-5p	SLC11A2	chr12	1	0	1	1	1	0	0
	hsa-miR-195-5p	SLC11A2	chr12	2	0	2	2	1	0	1
	hsa-miR-195-5p	SLC11A2	chr12	1	0	1	1	1	0	1
	hsa-miR-195-5p	CSRNP2	chr12	2	0	2	2	1	1	1
	hsa-miR-195-5p	SPRYD3	chr12	1	0	1	1	0	0	1
	hsa-miR-195-5p	SPRYD3	chr12	1	0	1	1	1	1	1
	hsa-miR-195-5p	SPRYD3	chr12	1	0	1	1	1	1	1
	hsa-miR-195-5p	PYM1	chr12	1	0	1	0	1	1	0
	hsa-miR-195-5p	RNF41	chr12	1	0	0	1	1	1	0
	hsa-miR-195-5p	ZBTB39	chr12	1	0	1	1	1	1	1
	hsa-miR-195-5p	CTDSP2	chr12	1	0	0	1	1	0	1
	hsa-miR-195-5p	E2F7	chr12	1	0	1	1	1	1	1
	hsa-miR-195-5p	E2F7	chr12	1	0	1	1	1	0	0
	hsa-miR-195-5p	GALNT4	chr12	1	0	1	1	1	0	0
	hsa-miR-195-5p	POC1B-GALNT4	chr12	1	0	1	1	1	0	0
	hsa-miR-195-5p	CDK17	chr12	1	0	1	1	1	1	1
	hsa-miR-195-5p	SLC41A2	chr12	1	0	1	1	1	0	1
	hsa-miR-195-5p	PRDM4	chr12	1	0	1	1	1	1	1
	hsa-miR-195-5p	C12orf76	chr12	1	0	1	0	1	1	1
	hsa-miR-195-5p	ATXN2	chr12	1	0	1	1	1	1	1
	hsa-miR-195-5p	NAA25	chr12	3	0	3	3	1	1	3
	hsa-miR-195-5p	HECTD4	chr12	1	0	0	1	1	1	1
	hsa-miR-195-5p	FBXO21	chr12	1	0	1	1	1	0	0
	hsa-miR-195-5p	FBXO21	chr12	3	0	3	3	1	1	3
	hsa-miR-195-5p	NCOR2	chr12	1	0	1	0	1	0	1
	hsa-miR-195-5p	SLC15A4	chr12	1	0	1	1	1	0	1
	hsa-miR-195-5p	CCND2	chr12	1	0	1	1	0	1	1
	hsa-miR-195-5p	CCND2	chr12	1	0	1	1	0	1	1
	hsa-miR-195-5p	CCND2	chr12	1	0	1	1	1	1	1
	hsa-miR-195-5p	COPS7A	chr12	2	0	2	2	1	1	0
	hsa-miR-195-5p	PEX5	chr12	1	0	1	1	1	2	1
	hsa-miR-195-5p	RIMKLB	chr12	1	0	0	1	1	0	1
	hsa-miR-195-5p	GABARAPL1	chr12	1	0	1	1	1	0	1
	hsa-miR-195-5p	GABARAPL1	chr12	1	0	1	1	1	0	0
	hsa-miR-195-5p	CREBL2	chr12	1	0	1	1	1	0	1
	hsa-miR-195-5p	PLEKHA5	chr12	1	0	1	0	1	0	1
	hsa-miR-195-5p	AEBP2	chr12	1	0	1	2	1	0	1
	hsa-miR-195-5p	GOLT1B	chr12	1	0	1	0	1	0	1
	hsa-miR-195-5p	ETNK1	chr12	1	0	0	0	1	1	1
	hsa-miR-195-5p	ETFRF1	chr12	3	0	2	2	1	2	0
	hsa-miR-195-5p	RASSF8	chr12	0	0	1	1	1	1	1
	hsa-miR-195-5p	RASSF8	chr12	0	0	1	1	1	1	1
	hsa-miR-195-5p	SCN8A	chr12	1	0	1	0	1	0	1
	hsa-miR-195-5p	EIF4B	chr12	1	0	1	1	1	1	1
	hsa-miR-195-5p	HOXC11	chr12	1	0	1	1	1	1	1
	hsa-miR-195-5p	HNRNPA1	chr12	1	0	0	1	0	1	1
	hsa-miR-195-5p	MYL6	chr12	0	0	1	1	1	0	1
	hsa-miR-195-5p	KIF5A	chr12	2	0	2	2	1	1	1
	hsa-miR-195-5p	PIP4K2C	chr12	1	0	1	0	1	0	1
	hsa-miR-195-5p	USP15	chr12	1	0	1	1	1	1	1
	hsa-miR-195-5p	USP15	chr12	1	0	1	1	1	1	1
	hsa-miR-195-5p	HMGA2	chr12	1	0	1	0	1	1	1
	hsa-miR-195-5p	DYRK2	chr12	1	0	0	0	1	1	1
	hsa-miR-195-5p	FRS2	chr12	1	0	0	1	1	0	1
	hsa-miR-195-5p	RAB3IP	chr12	1	1	1	1	0	0	0
	hsa-miR-195-5p	ATXN7L3B	chr12	0	0	1	1	1	1	1
	hsa-miR-195-5p	ATXN7L3B	chr12	0	0	1	1	0	1	1
	hsa-miR-195-5p	OTOGL	chr12	2	0	2	0	1	1	2
	hsa-miR-195-5p	CHPT1	chr12	2	0	2	0	1	1	2
	hsa-miR-195-5p	ACACB	chr12	1	0	1	0	1	0	1
	hsa-miR-195-5p	SIRT4	chr12	1	0	1	1	1	0	1
	hsa-miR-195-5p	RNF10	chr12	1	0	1	1	1	0	0
	hsa-miR-195-5p	RNF10	chr12	1	0	1	1	1	0	0
	hsa-miR-195-5p	BCL7A	chr12	2	0	1	1	1	0	1
	hsa-miR-195-5p	GLT1D1	chr12	1	0	1	1	1	0	0
	hsa-miR-195-5p	XPO4	chr13	1	0	0	1	0	1	1
	hsa-miR-195-5p	LATS2	chr13	1	0	1	1	1	0	0
	hsa-miR-195-5p	LATS2	chr13	1	0	1	1	1	1	1
	hsa-miR-195-5p	KATNAL1	chr13	1	0	0	1	1	0	1
	hsa-miR-195-5p	DCLK1	chr13	1	0	1	1	1	1	1
	hsa-miR-195-5p	FOXO1	chr13	1	0	0	1	1	0	1
	hsa-miR-195-5p	RUBCNL	chr13	1	0	1	1	1	1	1
	hsa-miR-195-5p	KPNA3	chr13	1	0	0	1	1	1	1
	hsa-miR-195-5p	PCDH9	chr13	1	0	1	1	1	1	1
	hsa-miR-195-5p	DACH1	chr13	1	0	1	1	1	1	1
	hsa-miR-195-5p	SLITRK6	chr13	1	0	1	0	1	1	1
	hsa-miR-195-5p	DZIP1	chr13	2	0	2	2	0	0	1
	hsa-miR-195-5p	IRS2	chr13	1	0	1	1	1	0	0
	hsa-miR-195-5p	COL4A1	chr13	1	0	1	1	1	0	0
	hsa-miR-195-5p	ZMYM2	chr13	1	0	1	1	1	1	1
	hsa-miR-195-5p	FGF9	chr13	0	0	2	2	1	1	0
	hsa-miR-195-5p	FRY	chr13	1	0	1	1	1	0	0
	hsa-miR-195-5p	AKAP11	chr13	1	0	0	1	1	1	1
	hsa-miR-195-5p	PCDH17	chr13	1	0	1	1	1	1	1
	hsa-miR-195-5p	LMO7	chr13	1	0	1	0	1	0	1
	hsa-miR-195-5p	MBNL2	chr13	1	0	1	1	1	0	1
	hsa-miR-195-5p	PIP4P1	chr14	2	0	2	2	1	0	1
	hsa-miR-195-5p	SUPT16H	chr14	1	0	1	0	1	1	1
	hsa-miR-195-5p	CIDEB	chr14	1	0	1	0	1	0	1
	hsa-miR-195-5p	HECTD1	chr14	1	0	0	1	1	1	1
	hsa-miR-195-5p	FBXO33	chr14	1	0	1	1	1	1	1
	hsa-miR-195-5p	SOS2	chr14	1	0	1	1	1	1	1
	hsa-miR-195-5p	FERMT2	chr14	1	0	1	1	1	1	1
	hsa-miR-195-5p	ATG14	chr14	1	0	1	1	1	1	1
	hsa-miR-195-5p	ATG14	chr14	1	0	1	1	1	0	1
	hsa-miR-195-5p	EXOC5	chr14	1	0	1	1	1	0	1
	hsa-miR-195-5p	VTI1B	chr14	1	0	1	1	1	0	1
	hsa-miR-195-5p	DCAF5	chr14	1	0	0	1	1	1	1
	hsa-miR-195-5p	MAP3K9	chr14	1	0	1	1	1	0	1
	hsa-miR-195-5p	MAP3K9	chr14	1	0	1	1	0	0	1
	hsa-miR-195-5p	ELMSAN1	chr14	1	0	1	1	1	0	1
	hsa-miR-195-5p	ELMSAN1	chr14	1	0	1	1	0	0	1
	hsa-miR-195-5p	AREL1	chr14	2	0	2	2	0	0	2
	hsa-miR-195-5p	AREL1	chr14	1	0	1	1	1	0	0
	hsa-miR-195-5p	AREL1	chr14	1	0	1	1	1	0	0
	hsa-miR-195-5p	ERG28	chr14	1	1	0	0	1	0	1
	hsa-miR-195-5p	ANGEL1	chr14	1	0	1	1	1	1	1
	hsa-miR-195-5p	IRF2BPL	chr14	1	0	0	0	1	1	1
	hsa-miR-195-5p	CCDC88C	chr14	1	0	1	1	1	0	1
	hsa-miR-195-5p	CCDC88C	chr14	1	0	1	1	1	0	0
	hsa-miR-195-5p	DICER1	chr14	1	0	1	1	1	0	1
	hsa-miR-195-5p	DICER1	chr14	1	0	1	1	1	0	1
	hsa-miR-195-5p	SETD3	chr14	1	0	1	0	1	1	1
	hsa-miR-195-5p	CCDC85C	chr14	0	0	1	1	1	1	1
	hsa-miR-195-5p	BAG5	chr14	1	0	1	1	1	1	1
	hsa-miR-195-5p	AHNAK2	chr14	3	0	3	0	1	0	3
	hsa-miR-195-5p	CDCA4	chr14	1	0	1	1	1	1	1
	hsa-miR-195-5p	BCL2L2	chr14	1	0	1	1	0	0	1
	hsa-miR-195-5p	BCL2L2	chr14	1	0	1	1	1	1	1
	hsa-miR-195-5p	BCL2L2	chr14	1	0	1	1	1	1	1
	hsa-miR-195-5p	KHNYN	chr14	1	0	1	1	0	0	1
	hsa-miR-195-5p	G2E3	chr14	1	0	0	1	0	1	1
	hsa-miR-195-5p	ARHGAP5	chr14	2	0	2	2	0	1	1
	hsa-miR-195-5p	ARHGAP5	chr14	1	0	1	1	0	1	1
	hsa-miR-195-5p	MIPOL1	chr14	1	0	1	0	1	1	1
	hsa-miR-195-5p	TOGARAM1	chr14	1	0	1	1	1	0	0
	hsa-miR-195-5p	STYX	chr14	0	0	0	1	1	1	1
	hsa-miR-195-5p	PELI2	chr14	2	0	2	0	1	1	2
	hsa-miR-195-5p	PLEKHH1	chr14	1	0	1	0	1	1	1
	hsa-miR-195-5p	SLC39A9	chr14	1	0	1	0	1	0	1
	hsa-miR-195-5p	PCNX1	chr14	1	0	1	1	0	1	0
	hsa-miR-195-5p	CALM1	chr14	1	0	0	0	1	1	1
	hsa-miR-195-5p	PPP2R5C	chr14	1	0	1	1	1	1	1
	hsa-miR-195-5p	KLC1	chr14	1	0	0	1	1	0	1
	hsa-miR-195-5p	AL139300.1	chr14	1	0	0	1	1	0	1
	hsa-miR-195-5p	NSMCE3	chr15	1	0	1	1	1	0	0
	hsa-miR-195-5p	AVEN	chr15	2	0	2	0	1	0	2
	hsa-miR-195-5p	CCDC32	chr15	1	0	1	1	1	0	0
	hsa-miR-195-5p	TMEM87A	chr15	1	0	0	1	1	1	1
	hsa-miR-195-5p	MYEF2	chr15	1	0	0	1	1	0	1
	hsa-miR-195-5p	COPS2	chr15	1	0	1	1	1	1	1
	hsa-miR-195-5p	MYO5A	chr15	1	0	0	1	1	0	1
	hsa-miR-195-5p	ARPP19	chr15	1	0	1	1	0	0	1
	hsa-miR-195-5p	RORA	chr15	0	0	1	1	0	1	1
	hsa-miR-195-5p	CA12	chr15	1	1	1	0	1	0	0
	hsa-miR-195-5p	DENND4A	chr15	0	0	1	1	1	0	1
	hsa-miR-195-5p	RPP25	chr15	1	0	1	1	1	0	0
	hsa-miR-195-5p	VPS33B	chr15	1	0	1	1	1	0	0
	hsa-miR-195-5p	FAM174B	chr15	1	0	1	1	1	0	0
	hsa-miR-195-5p	EMC4	chr15	1	0	1	1	1	0	1
	hsa-miR-195-5p	SPRED1	chr15	1	0	1	1	1	1	1
	hsa-miR-195-5p	SPRED1	chr15	1	0	1	1	1	1	1
	hsa-miR-195-5p	CHAC1	chr15	2	0	2	2	1	1	1
	hsa-miR-195-5p	CHP1	chr15	1	0	1	0	1	0	1
	hsa-miR-195-5p	SEMA6D	chr15	1	0	1	1	1	0	0
	hsa-miR-195-5p	SEMA6D	chr15	1	0	1	1	1	1	1
	hsa-miR-195-5p	FGF7	chr15	1	0	1	1	1	1	1
	hsa-miR-195-5p	FGF7	chr15	1	0	1	1	1	0	1
	hsa-miR-195-5p	PIGB	chr15	1	0	1	1	1	0	0
	hsa-miR-195-5p	MINDY2	chr15	1	0	1	1	1	0	1
	hsa-miR-195-5p	MINDY2	chr15	1	0	1	1	1	0	1
	hsa-miR-195-5p	RNF111	chr15	1	0	1	1	1	0	0
[truncated: 23,566 more rows]

## Sheet: target gene expression
Table S4.The expression of miRNA target genes (log2FC) in five LC datasets
Gene	GSE2088	GSE10072	GSE19804	GSE32863	GSE101929	Average
COL11A1	1.13453	3.05394	3.97572	1.85	5.15399	3.03364
GREM1	2.56424	2.53448	3.02713	0.853	5.95777	2.98732
NEK2	1.09083	1.50019	1.76314	1.13	3.7068	1.83819
MDK	0.639286	1.81714	1.55087	2.39	2.28599	1.73666
NQO1	1.10784	1.38716	1.63798	1.68	1.5912	1.48084
FAP	1.24944	1.30539	1.35783	0.556	2.82298	1.45833
KIF11	0.569589	1.02231	1.48366	0.683	2.99108	1.34993
CYP24A1	1.06025	1.07592	0.486057	0.792	3.31604	1.34605
THY1	1.19834	0.768733	1.27647	1.13	1.9656	1.26783
SLC7A5	0.489573	1.06691	0.864456	1.47	2.16857	1.2119
MIF	1.43479	1.38502	0.873099	0.817	1.10625	1.12323
DIO2	1.51616	0.544362	1.14844	0.447	1.8792	1.10703
GCLC	1.49359	1.19154	0.729064	0.311	1.68022	1.08108
STK39	0.26252	1.03181	1.37675	1.31	1.28402	1.05302
FA2H	0.164444	0.827623	1.37753	0.606	2.27303	1.04973
SLC1A4	1.40081	0.648774	1.10778	0.583	1.15682	0.979435
LDHA	1.59313	0.920482	0.582332	1.16	0.57252	0.965694
H2AFX	1.0411	0.92116	0.493893	1.06	1.19066	0.941362
ALDOA	1.23064	0.822833	0.703313	1.03	0.839583	0.925274
EPHB2	0.296281	0.659568	0.610726	0.507	2.50138	0.914992
SGPL1	0.871222	0.810667	0.725591	0.887	1.24423	0.907742
EIF4EBP1	1.59672	0.767195	0.615446	0.218	1.33938	0.907347
ITGA2	1.45703	0.605875	0.685007	1.11	0.667603	0.905103
GMDS	0.628953	0.788655	1.10429	0.726	1.2564	0.900861
PPAT	0.27698	0.886416	0.749559	0.825	1.7077	0.889132
NFE2L3	0.501484	0.693568	0.87679	0.938	1.37928	0.877825
CBX3	0.893224	0.675228	0.548479	1.13	1.02171	0.853728
TSPAN5	0.459064	0.497996	0.726974	0.951	1.6053	0.848066
SFXN1	0.372356	0.71885	1.03956	0.774	1.31813	0.84458
VTCN1	0.938776	0.567254	0.814895	0.86	0.929498	0.822085
CENPN	1.41799	0.42891	0.57437	0.727	0.956851	0.821024
MRPS17	0.762911	1.0137	0.834593	0.692	0.796774	0.819995
HMBS	0.832227	0.512233	0.686411	0.582	1.4586	0.814294
ABCB6	0.428598	0.458442	0.772501	1.17	1.17014	0.799936
ELOVL6	0.962661	0.519287	0.519287	0.858	1.11866	0.79558
COL7A1	1.18229	0.424207	0.430304	0.835	1.08344	0.791049
SYNJ2	0.513239	0.829122	0.959104	0.348	1.2977	0.789432
SLC25A13	0.711946	0.648898	0.877707	0.78	0.923482	0.788407
HSPD1	1.16953	0.760369	0.402752	0.93	0.665201	0.785569
SERPINH1	0.420095	0.745659	0.868493	1.05	0.803902	0.77763
SLC7A1	1.23901	0.618642	0.291287	0.565	1.17094	0.776976
DAP3	1.13673	0.647868	0.534093	0.775	0.772655	0.773269
CSTF2	0.855852	0.409033	0.651183	0.905	0.998517	0.763917
MTX2	0.725498	0.884214	0.792053	0.522	0.775056	0.739764
TDP1	0.201534	0.389164	0.591896	1.69	0.769701	0.728459
DSCC1	1.27587	0.466163	0.376132	0.152	1.33565	0.721162
PHKA1	0.381989	0.536736	0.716291	0.576	1.29569	0.701342
SEC61A1	1.07115	0.485374	0.528462	0.639	0.773543	0.699505
PPIF	1.30414	0.784876	0.380722	0.145	0.868111	0.69657
TRAF4	0.285211	0.858368	0.861128	0.391	1.08029	0.695199
ASPH	0.548311	0.834835	0.553736	0.182	1.35101	0.693978
CDK4	0.8322	0.777195	0.459447	0.523	0.865162	0.691401
GORASP2	0.503866	0.759605	0.693857	0.626	0.862577	0.689181
COL6A3	0.569671	0.647337	0.708626	0.748	0.747719	0.684271
PPME1	0.782162	0.435845	0.502021	0.889	0.683326	0.658471
IDH1	0.721594	0.512809	0.798107	0.306	0.932438	0.65419
LSM12	0.871059	0.550957	0.475516	0.384	0.982862	0.652879
DUS1L	0.273015	0.517157	0.626028	0.985	0.763888	0.633018
SYNGR3	0.411249	0.588002	0.539999	0.209	1.4138	0.632411
XPO1	0.666917	0.432226	0.33148	0.433	1.26421	0.625567
FAM98A	0.264548	0.441626	0.389774	0.726	1.28905	0.622199
HDGF	0.746977	0.613383	0.399321	0.689	0.641491	0.618035
LEF1	0.56245	0.427693	0.723793	0.2	1.1638	0.615547
PSME4	0.756772	0.455053	0.413359	1.04	0.351231	0.603283
ZNF146	0.489244	0.757631	0.468551	0.504	0.768484	0.597582
CLSTN1	1.09729	0.310936	0.420908	0.819	0.314479	0.592523
IARS	0.798242	0.624788	0.412227	0.342	0.712512	0.577954
NUPL2	0.604719	0.539514	0.668547	0.344	0.71215	0.573786
CISD1	0.713358	0.560266	0.462916	0.432	0.697053	0.573119
RCN1	0.467103	0.61347	0.392174	0.82	0.563477	0.571245
P4HA1	0.208063	0.741768	0.606019	0.456	0.786473	0.559664
SCLY	1.54192	0.138255	0.218197	0.274	0.584903	0.551455
TFG	0.688296	0.447009	0.21316	0.468	0.932065	0.549706
YWHAZ	1.07422	0.602839	0.307326	0.414	0.339136	0.547504
SLC38A7	0.576225	0.136762	0.595939	0.642	0.782996	0.546784
BRCC3	0.238946	0.553004	0.828911	0.327	0.716326	0.532837
KCTD13	0.392297	0.39964	0.551917	0.929	0.369432	0.528457
PRPF19	0.607376	0.430697	0.413893	0.575	0.576715	0.520736
CASP3	0.496506	0.48104	0.436712	0.46	0.691889	0.51323
PREB	0.539857	0.405998	0.37321	0.591	0.623365	0.506686
RFC5	0.318671	0.48418	0.386821	0.267	1.04498	0.500331
R3HDM1	0.585103	0.354336	0.456912	0.232	0.872375	0.500145
GSR	0.724845	0.477735	0.367956	0.3	0.60713	0.495533
HSP90B1	0.52493	0.452399	0.340229	0.43	0.720095	0.49353
SNRPA1	0.651867	0.560161	0.27119	0.486	0.495119	0.492867
TIMM17B	0.265045	0.525449	0.551334	0.385	0.692926	0.483951
GALNT1	0.734423	0.423757	0.417084	0.27	0.57021	0.483095
NONO	0.676213	0.62899	0.329402	0.423	0.355275	0.482576
FTSJ1	0.714768	0.48913	0.358883	0.212	0.634578	0.481872
TFDP2	0.233583	0.455972	0.483031	0.246	0.975814	0.47888
VPS45	0.603579	0.334161	0.61768	0.365	0.460865	0.476257
LRPPRC	0.344238	0.611137	0.437391	0.38	0.604484	0.47545
ADSS	0.611651	0.602441	0.502941	0.224	0.394443	0.467095
PAWR	0.939693	0.477993	0.144266	0.312	0.456791	0.466148
NUP43	0.387472	0.302692	0.556529	0.532	0.514653	0.458669
CARM1	0.489709	0.206744	0.337522	0.544	0.681822	0.451959
RAB3B	0.762148	0.150826	0.370729	0.158	0.775162	0.443373
GTF3C2	0.428982	0.35554	0.348506	0.529	0.505741	0.433554
TOMM40	0.260016	0.397641	0.348855	0.46	0.677347	0.428772
CSTF3	0.256298	0.189989	0.210295	0.404	1.03632	0.419381
ETV6	0.318057	0.270896	0.486299	0.601	0.410893	0.417429
PIK3R2	0.271465	0.168555	0.59767	0.345	0.70358	0.417254
WDR3	0.515948	0.48515	0.3934	0.0562	0.611337	0.412407
USP14	0.12983	0.446049	0.34605	0.581	0.537446	0.408075
HAX1	0.401604	0.356364	0.425632	0.286	0.514064	0.396733
ZMIZ2	0.200744	0.221097	0.317368	0.896	0.344805	0.396003
OTUB2	0.30813	0.327636	0.610621	0.319	0.391826	0.391443
FBXO34	0.597875	0.363666	0.379068	0.324	0.286939	0.39031
PAAF1	0.269884	0.339794	0.436748	0.253	0.635798	0.387045
MAZ	0.366407	0.34703	0.434523	0.386	0.380269	0.382846
GINS3	0.32429	0.252247	0.434735	0.279	0.608586	0.379772
COG2	0.236285	0.244912	0.504563	0.383	0.529746	0.379701
STAMBP	0.243625	0.475879	0.3354	0.318	0.500965	0.374774
ZNF212	0.120662	0.311003	0.357809	0.49	0.567266	0.369348
LRRC8B	0.260573	0.358606	0.391204	0.427	0.400493	0.367575
ARPC5L	0.491896	0.243117	0.242815	0.483	0.371644	0.366494
ACOX1	0.221016	0.275922	0.352254	0.381	0.600765	0.366191
GPN1	0.305546	0.42903	0.241966	0.351	0.489536	0.363416
NADK	0.163584	0.272074	0.297551	0.601	0.460445	0.358931
RCE1	0.550573	0.295662	0.201508	0.527	0.21431	0.357811
HNRNPR	0.330747	0.340995	0.184526	0.558	0.357028	0.354259
HUWE1	0.189649	0.290614	0.219558	0.65	0.357007	0.341366
PPP1CA	0.577665	0.285507	0.22236	0.253	0.347104	0.337127
RNF34	0.321587	0.327641	0.211612	0.391	0.400848	0.330538
TCP11L1	0.280925	0.18922	0.228099	0.211	0.69524	0.320897
KIAA1024	0.436364	0.111472	0.294511	0.199	0.525384	0.313346
API5	0.245096	0.191516	0.264597	0.187	0.601506	0.297943
LHX2	0.407243	0.0838318	0.137869	0.18	0.669276	0.295644
SEC61A2	0.29754	0.283616	0.194645	0.286	0.3698	0.28632
KARS	0.223805	0.329303	0.234426	0.239	0.359213	0.277149
HPS4	0.477023	0.157833	0.248431	0.0831	0.364816	0.266241
USP32	0.222033	0.237125	0.211272	0.228	0.401084	0.259903
LGI2	0.213065	0.131576	0.351805	0.204	0.302373	0.240564
PTGER3	-0.429791	-0.106589	-0.276289	-0.192	-0.0622306	-0.21338
STAG1	-0.55631	-0.385963	-0.241232	-0.165	-0.331012	-0.335903
TMEM9B	-0.179651	-0.400938	-0.202638	-0.363	-0.592117	-0.347669
CDADC1	-0.251186	-0.147334	-0.266401	-0.079	-0.998855	-0.348555
FAM53C	-0.343527	-0.298084	-0.228074	-0.654	-0.353824	-0.375502
DCTN6	-0.243188	-0.244007	-0.404908	-0.689	-0.410238	-0.398268
IFIT5	-0.383864	-0.3535	-0.428842	-0.269	-0.58073	-0.403187
RNH1	-0.391906	-0.365341	-0.264355	-0.652	-0.385876	-0.411895
CSPP1	-0.533043	-0.247785	-0.369851	-0.249	-0.690506	-0.418037
TCF12	-0.663651	-0.11558	-0.327799	-0.222	-0.764042	-0.418614
IL15RA	-0.418638	-0.169091	-0.6418	-0.123	-0.744706	-0.419447
UBE2B	-0.447144	-0.378002	-0.486338	-0.236	-0.56152	-0.421801
SERINC3	-0.699719	-0.373308	-0.400536	-0.144	-0.517534	-0.427019
EHD4	-0.400481	-0.229751	-0.298844	-0.375	-0.864694	-0.433754
APBB2	-0.228867	-0.426991	-0.410549	-0.178	-0.966686	-0.442219
TMEM43	-0.539331	-0.235455	-0.339786	-0.526	-0.654865	-0.459087
SKAP2	-0.625289	-0.427903	-0.438443	-0.5	-0.326196	-0.463566
RNF13	-0.523708	-0.494337	-0.423893	-0.618	-0.330984	-0.478184
ALDH3A2	-0.339206	-0.522308	-0.271164	-0.555	-0.779657	-0.493467
CALD1	-0.582303	-0.521904	-0.378678	-0.802	-0.306556	-0.518288
CARD8	-0.336205	-0.552251	-0.760394	-0.58	-0.426082	-0.530987
IQSEC1	-0.912004	-0.409066	-0.376631	-0.366	-0.762409	-0.565222
REPS2	-0.390213	-0.187139	-0.619874	-0.109	-1.56549	-0.574343
STAT5B	-0.618262	-0.533383	-0.556447	-0.352	-0.813141	-0.574647
OSBPL1A	-0.593538	-0.479082	-0.480511	-0.695	-0.626726	-0.574972
TGFB1I1	-0.637119	-0.640356	-0.445313	-0.596	-0.745617	-0.612881
STX7	-0.793933	-0.597314	-0.507317	-0.689	-0.506127	-0.618738
ABHD5	-0.48824	-0.314812	-0.676259	-0.662	-0.980032	-0.624268
CHN1	-0.43196	-0.663944	-0.453908	-0.992	-0.625448	-0.633452
NBL1	-0.504886	-0.476818	-0.469628	-0.961	-0.770106	-0.636488
IL1R1	-1.04829	-0.525775	-0.543005	-0.333	-0.745144	-0.639043
FAS	-0.914301	-0.394274	-0.838797	-0.185	-0.870268	-0.640528
SLC11A1	-0.479075	-0.58986	-0.87208	-0.12	-1.24608	-0.66142
DHCR24	-0.830711	-0.651097	-0.350752	-0.478	-1.02559	-0.66723
SLC35A1	-0.801989	-0.856985	-0.435974	-0.694	-0.651577	-0.688105
FARP1	-1.16999	-0.536798	-0.489462	-0.522	-0.729848	-0.689619
FLT1	-0.781245	-0.642228	-0.974773	-0.0658	-1.00863	-0.694536
UNC13B	-0.73499	-0.892984	-0.611282	-0.315	-1.08874	-0.728599
CRTAP	-0.726626	-0.310974	-0.678248	-0.721	-1.22112	-0.731594
MGLL	-0.892257	-0.966923	-0.509258	-0.844	-0.789934	-0.800474
AGTPBP1	-0.590554	-0.697071	-1.06633	-0.617	-1.04645	-0.80348
RDX	-0.503407	-0.860242	-1.0858	-0.811	-0.772528	-0.806595
IRF1	-0.450251	-0.51816	-0.999921	-1.02	-1.11437	-0.82054
GPD1L	-0.90911	-0.722708	-0.448176	-0.751	-1.30812	-0.827822
MPDZ	-1.08793	-0.629749	-1.07246	-0.29	-1.0669	-0.829408
MYLIP	-1.14942	-0.591878	-0.945261	-0.597	-0.872809	-0.831274
PLCL1	-0.963329	-0.548644	-1.24415	-0.226	-1.30553	-0.857529
SERINC1	-1.21868	-0.775347	-0.742057	-0.889	-0.757079	-0.876432
GNAQ	-0.716303	-0.838387	-0.930114	-0.768	-1.14752	-0.880065
ZFPM2	-0.531306	-0.900874	-0.969754	-0.322	-1.68695	-0.882178
PCYOX1	-0.969808	-1.18999	-0.895833	-0.497	-0.952023	-0.900932
TLR4	-1.19229	-0.386666	-1.2678	-0.584	-1.13877	-0.913907
LMOD1	-0.183286	-1.24075	-0.981832	-0.69	-1.51673	-0.922521
RGS5	-0.826835	-1.2543	-0.702366	-1.09	-0.861327	-0.946965
ABCG2	-0.914749	-0.74468	-1.08207	-0.467	-1.58053	-0.957806
FYN	-0.799186	-0.786202	-1.45773	-0.315	-1.53564	-0.978751
PPM1F	-0.694737	-0.64525	-1.09092	-1.49	-1.0503	-0.994242
SH3BP5	-1.58572	-1.00877	-0.993757	-0.189	-1.26844	-1.00914
EGR1	-0.866038	-1.03162	-1.13945	-1.26	-0.909684	-1.04136
BMPR2	-1.01445	-0.480789	-1.10009	-0.964	-1.67799	-1.04746
ABLIM1	-1.00637	-1.05143	-1.22531	-1	-1.0905	-1.07472
JUN	-0.938598	-0.920361	-0.976389	-1.12	-1.44708	-1.08049
COLEC12	-0.475081	-1.1252	-0.640454	-2.1	-1.0851	-1.08517
KCNJ8	-1.19107	-0.903865	-1.2272	-1.17	-0.974344	-1.0933
RBMS3	-0.552609	-0.654545	-1.30771	-0.465	-2.72926	-1.14182
DENND3	-0.595054	-1.03268	-1.37773	-0.869	-1.85108	-1.14511
EPB41L2	-0.971857	-1.08327	-1.01391	-1.28	-1.4459	-1.15899
FOXF2	-1.08765	-1.03364	-0.997229	-0.713	-2.0734	-1.18098
CEBPD	-0.317582	-1.12905	-1.91921	-0.685	-1.87437	-1.18504
FGL2	-2.67603	-0.416335	-0.961719	-1.27	-0.66036	-1.19689
METTL7A	-0.842951	-1.66494	-1.21215	-1.34	-1.01981	-1.21597
MAP3K8	-1.1667	-0.838284	-1.62979	-1.42	-1.11556	-1.23406
PPARG	-0.771345	-0.86011	-1.07334	-1.94	-1.74163	-1.27729
BMP2	-0.75651	-1.33438	-1.70054	-0.678	-2.28588	-1.35106
ALDH1A1	-0.52595	-1.78491	-1.08183	-2.15	-1.43453	-1.39544
SLIT3	-0.568126	-0.811086	-1.16907	-1.63	-2.86237	-1.40813
OLR1	-0.388697	-1.54942	-1.45541	-2.4	-1.2825	-1.41521
PTGER4	-1.43539	-1.40516	-1.37557	-1.66	-1.23758	-1.42274
PDE5A	-1.13307	-0.163872	-1.68731	-1.81	-2.46444	-1.45174
TBX3	-0.890716	-1.54168	-1.03529	-1.13	-2.78805	-1.47715
TNS1	-1.56201	-1.76109	-1.47284	-0.309	-2.36163	-1.49331
GADD45B	-1.57328	-1.17239	-1.50332	-1.44	-1.7971	-1.49722
CPA3	-0.628448	-1.32677	-1.20073	-2.73	-1.6117	-1.49953
LDLR	-1.17683	-1.37903	-1.55171	-1.2	-2.24749	-1.51101
MAOA	-2.75276	-1.56383	-0.90377	-1.04	-1.61788	-1.57565
EFEMP1	-1.83688	-1.39174	-1.71725	-2.24	-1.21965	-1.6811
HPGD	-2.38477	-1.45683	-1.15078	-1.24	-2.54258	-1.75499
SMAD6	-0.667929	-1.70713	-1.49062	-2.21	-2.80474	-1.77608
C7	-0.563939	-1.76325	-1.93707	-2.47	-2.17579	-1.78201
IL1RL1	-0.530315	-1.55358	-1.72122	-1.13	-4.02228	-1.79148
S1PR1	-2.01896	-1.26861	-1.98712	-1.72	-2.10016	-1.81897
PDZD2	-1.29077	-2.24811	-1.92282	-1.17	-2.50429	-1.8272
FBLN5	-2.32794	-1.50433	-1.35026	-1.86	-2.45327	-1.89916
FOXF1	-1.09508	-2.22655	-2.01158	-1.62	-2.79663	-1.94997
CSF3	-2.60147	-0.740324	-1.40935	-0.478	-4.70713	-1.98726
LDB2	-0.416801	-2.21064	-2.14165	-2.71	-2.54931	-2.00568
GPM6B	-1.25332	-2.21243	-1.93958	-1.66	-3.02663	-2.01839
HSD17B6	-1.54547	-1.65698	-1.71868	-2.43	-2.95608	-2.06144
EPAS1	-2.61418	-2.09473	-1.62997	-2.14	-1.82852	-2.06148

## Sheet: pathway analysis
Table S5.Pathway analysis of 52 up-regulated genes in LC (exercise suppressed genes)
Term	Database	P-Value	Input
Metabolism	Reactome	7.37497e-05	HMBS|IARS|LRPPRC|CARM1|SLC7A5|PHKA1|FA2H|GCLC|ELOVL6|PPAT|CYP24A1
Mitochondrial protein import	Reactome	9.86141e-05	TIMM17B|HSPD1|MTX2
Metabolic pathways	KEGG PATHWAY	0.000104253	HMBS|GSR|GCLC|ELOVL6|GMDS|P4HA1|CYP24A1|PPAT|GALNT1
Cyclin A/B1/B2 associated events during G2/M transition	Reactome	0.000590188	XPO1|PPME1
Extracellular matrix organization	Reactome	0.000692491	ITGA2|P4HA1|CASP3|COL11A1
MET activates PTK2 signaling	Reactome	0.000830475	ITGA2|COL11A1
Amino acid transport across the plasma membrane	Reactome	0.000937718	SLC1A4|SLC7A5
Metabolism of steroids	Reactome	0.00105044	ELOVL6|CYP24A1|CARM1
Metabolic disorders of biological oxidation enzymes	Reactome	0.0011711	CYP24A1|GCLC
Protein localization	Reactome	0.00124208	TIMM17B|HSPD1|MTX2
Activation of gene expression by SREBF (SREBP)	Reactome	0.00142946	ELOVL6|CARM1
MET promotes cell motility	Reactome	0.00142946	ITGA2|COL11A1
Deactivation of the beta-catenin transactivating complex	Reactome	0.00156793	XPO1|LEF1
Metabolism of RNA	Reactome	0.00192957	XPO1|PRPF19|HNRNPR|WDR3|CSTF2
mRNA Splicing - Major Pathway	Reactome	0.0019445	PRPF19|HNRNPR|CSTF2
mRNA Splicing	Reactome	0.0021915	PRPF19|HNRNPR|CSTF2
Calcium signaling pathway	KEGG PATHWAY	0.00225615	PPIF|PHKA1|ASPH
G2/M Transition	Reactome	0.00225615	XPO1|PPME1|NEK2
Mitotic G2-G2/M phases	Reactome	0.00232197	XPO1|PPME1|NEK2
Regulation of cholesterol biosynthesis by SREBP (SREBF)	Reactome	0.00243851	ELOVL6|CARM1
Legionellosis	KEGG PATHWAY	0.00261636	HSPD1|CASP3
Glutathione metabolism	KEGG PATHWAY	0.00270751	GSR|GCLC
Non-integrin membrane-ECM interactions	Reactome	0.00289426	ITGA2|COL11A1
Gene expression (Transcription)	Reactome	0.00293269	LRPPRC|GTF3C2|CARM1|CSTF2|HSPD1|LEF1|RNF34
Collagen biosynthesis and modifying enzymes	Reactome	0.00380709	P4HA1|COL11A1
Processing of Capped Intron-Containing Pre-mRNA	Reactome	0.00417606	PRPF19|HNRNPR|CSTF2
Thyroid hormone synthesis	KEGG PATHWAY	0.00459776	GSR|HSP90B1
Metabolism of proteins	Reactome	0.00479891	IARS|HSP90B1|GMDS|RAB3B|USP14|TSPAN5|HDGF|GALNT1
Arrhythmogenic right ventricular cardiomyopathy (ARVC)	KEGG PATHWAY	0.00495786	LEF1|ITGA2
Signaling by MET	Reactome	0.00495786	ITGA2|COL11A1
Cell Cycle, Mitotic	Reactome	0.0052774	XPO1|GORASP2|PPME1|NEK2
Pathways in cancer	KEGG PATHWAY	0.00545394	HSP90B1|LEF1|CASP3|ITGA2
Colorectal cancer	KEGG PATHWAY	0.00611338	LEF1|CASP3
Collagen formation	Reactome	0.00652328	P4HA1|COL11A1
Unfolded Protein Response (UPR)	Reactome	0.00694538	HDGF|HSP90B1
IL-17 signaling pathway	KEGG PATHWAY	0.00708877	CASP3|HSP90B1
Small cell lung cancer	KEGG PATHWAY	0.00708877	ITGA2|CASP3
Organelle biogenesis and maintenance	Reactome	0.00718694	NEK2|MTX2|CARM1
Mitochondrial biogenesis	Reactome	0.0072335	MTX2|CARM1
Prostate cancer	KEGG PATHWAY	0.00767571	LEF1|HSP90B1
RNA Polymerase II Transcription	Reactome	0.00779695	LRPPRC|CARM1|CSTF2|HSPD1|LEF1|RNF34
TFAP2A acts as a transcriptional repressor during retinoic acid induced cell differentiation	Reactome	0.00791402	HSPD1
tetrapyrrole biosynthesis	BioCyc	0.00791402	HMBS
Diseases of metabolism	Reactome	0.00859584	CYP24A1|GCLC
Ribosome biogenesis in eukaryotes	KEGG PATHWAY	0.00891302	XPO1|WDR3
Mannose metabolism	PANTHER	0.00922704	GMDS
NADE modulates death signalling	Reactome	0.00922704	CASP3
Activation of caspases through apoptosome-mediated cleavage	Reactome	0.00922704	CASP3
GDP-fucose biosynthesis	Reactome	0.00922704	GMDS
Vitamins	Reactome	0.00922704	CYP24A1
glutathione redox reactions I	BioCyc	0.00922704	GSR
gamma-glutamyl cycle	BioCyc	0.00922704	GCLC
Transport of inorganic cations/anions and amino acids/oligopeptides	Reactome	0.00923539	SLC1A4|SLC7A5
Cell Cycle	Reactome	0.00980512	XPO1|GORASP2|PPME1|NEK2
Toxoplasmosis	KEGG PATHWAY	0.0102333	PPIF|CASP3
SMAC(DIABLO)-mediated dissociation of IAP:caspase complexes	Reactome	0.0105384	CASP3
SMAC, XIAP-regulated apoptotic response	Reactome	0.0105384	CASP3
SMAC (DIABLO) binds to IAPs	Reactome	0.0105384	CASP3
HuR (ELAVL1) binds and stabilizes mRNA	Reactome	0.011848	XPO1
Binding of TCF/LEF:CTNNB1 to target gene promoters	Reactome	0.011848	LEF1
RUNX3 regulates WNT signaling	Reactome	0.011848	LEF1
Transcriptional Regulation by TP53	Reactome	0.0122791	RNF34|CARM1|LRPPRC
CHL1 interactions	Reactome	0.0131559	ITGA2
ATF6 (ATF6-alpha) activates chaperone genes	Reactome	0.0131559	HSP90B1
heme biosynthesis	BioCyc	0.0131559	HMBS
@@Disease	Reactome	0.162475	XPO1|CYP24A1|GCLC
@@Heme biosynthesis	Reactome	0.0157666	HMBS
@@Heme biosynthesis	PANTHER	0.0170694	HMBS
Vitamin D metabolism and pathway	PANTHER	0.0144621	CYP24A1
Caspase activation via Dependence Receptors in the absence of ligand	Reactome	0.0144621	CASP3
M Phase	Reactome	0.0146696	XPO1|GORASP2|NEK2
Degradation of the extracellular matrix	Reactome	0.0152786	CASP3|COL11A1
Parkinson disease	KEGG PATHWAY	0.0156872	PPIF|CASP3
Apoptotic cleavage of cell adhesion proteins	Reactome	0.0157666	CASP3
ATF6 (ATF6-alpha) activates chaperones	Reactome	0.0157666	HSP90B1
Vitamin D (calciferol) metabolism	Reactome	0.0157666	CYP24A1
Metabolism of lipids	Reactome	0.0159618	ELOVL6|CYP24A1|FA2H|CARM1
Repression of WNT target genes	Reactome	0.0170694	LEF1
Purine ribonucleoside monophosphate biosynthesis	Reactome	0.0170694	PPAT
Caspase-mediated cleavage of cytoskeletal proteins	Reactome	0.0170694	CASP3
Glutathione synthesis and recycling	Reactome	0.0170694	GCLC
Trafficking and processing of endosomal TLR	Reactome	0.0183706	HSP90B1
Apoptosis induced DNA fragmentation	Reactome	0.0183706	CASP3
Cytochrome c-mediated apoptotic response	Reactome	0.0183706	CASP3
Golgi Cisternae Pericentriolar Stack Reorganization	Reactome	0.0183706	GORASP2
Tryptophan catabolism	Reactome	0.01967	SLC7A5
Generic Transcription Pathway	Reactome	0.0208076	HSPD1|LEF1|LRPPRC|RNF34|CARM1
Integrin signalling pathway	PANTHER	0.0209483	ITGA2|COL11A1
Apoptotic factor-mediated response	Reactome	0.0209678	CASP3
Nucleobase biosynthesis	Reactome	0.0209678	PPAT
Platelet Adhesion to exposed collagen	Reactome	0.0209678	ITGA2
Influenza A	KEGG PATHWAY	0.0211814	XPO1|CASP3
Metabolism of porphyrins	Reactome	0.0222638	HMBS
Glycogen breakdown (glycogenolysis)	Reactome	0.0235582	PHKA1
Tuberculosis	KEGG PATHWAY	0.0240633	HSPD1|CASP3
TP53 Regulates Transcription of Genes Involved in G2 Cell Cycle Arrest	Reactome	0.0248509	CARM1
RORA activates gene expression	Reactome	0.0248509	CARM1
Kaposi sarcoma-associated herpesvirus infection	KEGG PATHWAY	0.0258146	CASP3|RCN1
Steroid biosynthesis	KEGG PATHWAY	0.026142	CYP24A1
Signaling by Hippo	Reactome	0.026142	CASP3
Scavenging by Class A Receptors	Reactome	0.026142	HSP90B1
Processing of Intronless Pre-mRNAs	Reactome	0.026142	CSTF2
Huntington disease	KEGG PATHWAY	0.0276164	PPIF|CASP3
@@Huntington disease	PANTHER	0.158379	CASP3
Mitotic Prometaphase	Reactome	0.0284037	XPO1|NEK2
Proteoglycans in cancer	KEGG PATHWAY	0.0302757	ITGA2|CASP3
Synthesis of very long-chain fatty acyl-CoAs	Reactome	0.032572	ELOVL6
Cytosolic tRNA aminoacylation	Reactome	0.032572	IARS
Estrogen-dependent nuclear events downstream of ESR-membrane signaling	Reactome	0.032572	XPO1
Downregulation of TGF-beta receptor signaling	Reactome	0.033853	XPO1
Basigin interactions	Reactome	0.033853	SLC7A5
APC-Cdc20 mediated degradation of Nek2A	Reactome	0.033853	NEK2
fatty acid alpha-oxidation III	BioCyc	0.033853	FA2H
Biological oxidations	Reactome	0.0350193	CYP24A1|GCLC
RNA Polymerase III Transcription Initiation From Type 2 Promoter	Reactome	0.0351323	GTF3C2
@@RNA Polymerase III Transcription Initiation From Type 1 Promoter	Reactome	0.03641	GTF3C2
Caspase activation via extrinsic apoptotic signalling pathway	Reactome	0.0351323	CASP3
stearate biosynthesis	BioCyc	0.0351323	ELOVL6
ESR-mediated signaling	Reactome	0.0353069	XPO1|CARM1
Biosynthesis of unsaturated fatty acids	KEGG PATHWAY	0.03641	ELOVL6
Fatty acid elongation	KEGG PATHWAY	0.03641	ELOVL6
BMAL1:CLOCK,NPAS2 activates circadian gene expression	Reactome	0.03641	CARM1
Syndecan interactions	Reactome	0.03641	ITGA2
mucin core 1 and core 2 O-glycosylation	BioCyc	0.03641	GALNT1
De novo purine biosynthesis	PANTHER	0.037686	PPAT
NEP/NS2 Interacts with the Cellular Export Machinery	Reactome	0.037686	XPO1
Processing of Capped Intronless Pre-mRNA	Reactome	0.037686	CSTF2
TCF dependent signaling in response to WNT	Reactome	0.0385302	XPO1|LEF1
Post-translational protein modification	Reactome	0.0389091	HSP90B1|GMDS|RAB3B|USP14|GALNT1
Glycogen metabolism	Reactome	0.0389604	PHKA1
Laminin interactions	Reactome	0.0402331	ITGA2
Export of Viral Ribonucleoproteins from Nucleus	Reactome	0.0402331	XPO1
FAS signaling pathway	PANTHER	0.0415042	CASP3
Mucin type O-glycan biosynthesis	KEGG PATHWAY	0.0415042	GALNT1
Cristae formation	Reactome	0.0415042	MTX2
Rev-mediated nuclear export of HIV RNA	Reactome	0.0415042	XPO1
TGF-beta receptor signaling activates SMADs	Reactome	0.0415042	XPO1
SLC-mediated transmembrane transport	Reactome	0.0437234	SLC1A4|SLC7A5
Fructose and mannose metabolism	KEGG PATHWAY	0.0440413	GMDS
Apoptosis - multiple species	KEGG PATHWAY	0.0440413	CASP3
Interactions of Rev with host cellular proteins	Reactome	0.0440413	XPO1
Regulation of TP53 Degradation	Reactome	0.0465719	RNF34
RNA Polymerase III Transcription Initiation	Reactome	0.0465719	GTF3C2
Alanine, aspartate and glutamate metabolism	KEGG PATHWAY	0.0478347	PPAT
Glutathione conjugation	Reactome	0.0478347	GCLC
Regulation of TP53 Expression and Degradation	Reactome	0.0478347	RNF34
Signaling by Nuclear Receptors	Reactome	0.0485095	XPO1|CARM1
Thyroid cancer	KEGG PATHWAY	0.0490959	LEF1
Fatty acyl-CoA biosynthesis	Reactome	0.0490959	ELOVL6
Apoptotic cleavage of cellular proteins	Reactome	0.0490959	CASP3
